# Supplementary material for: The effect of phylogeographic history on species boundaries: a comparative framework in Hyla tree frogs
Source: Sci Rep. 2020 Mar 26;10:5502. doi: 10.1038/s41598-020-62382-4 (PMC7099067; doi:10.1038/s41598-020-62382-4)
Supplement: Supplementary file 1 — Supplementary Information. [file 41598_2020_62382_MOESM1_ESM.zip]

Archive with 3 entries (3 files):
- Data_microsatellites.xlsx
- Data_phylogeography.xlsx
- Data_SDM_occurence.csv
