# Supplementary material for: The effect of phylogeographic history on species boundaries: a comparative framework in Hyla tree frogs
Source: Sci Rep. 2020 Mar 26;10:5502. doi: 10.1038/s41598-020-62382-4 (PMC7099067; doi:10.1038/s41598-020-62382-4)
Supplement: Supplementary file 1 — Supplementary Information. [file 41598_2020_62382_MOESM1_ESM.zip › Data_microsatellites.xlsx]

## Sheet: Sheet1
IndivID	LocID	mtDNA	Ha-T3		Ha-T52		Ha-M2		WHA5-22		Ha-T45		Ha-T11		Ha-T49		Ha-T51		Ha-T64		Ha-T41		Ha-T69		Ha-T54		Ha-T55		Ha-T50		Ha-T58		Ha-T53		Ha-T56		Ha-T66		Ha-T60		Ha-T61		Ha-T68		Ha-T63		Ha-T67		WHA1-25
Abrx646M	1	-	208	210	355	366	111	121	234	239	211	214	332	332	166	166	374	375	209	209	261	268	284	284	202	202	312	312	134	134	243	243	347	366	NA	NA	114	114	276	276	240	240	355	355	204	207	285	285	102
Abrx648F	1	-	214	214	366	366	111	111	234	234	211	211	332	332	166	166	369	369	206	209	261	261	284	284	202	206	312	312	134	134	243	246	356	366	231	0	105	114	276	276	240	240	355	355	204	207	282	282	100
Abrx649F	1	-	214	214	366	366	111	111	234	234	211	211	332	332	166	166	369	369	206	209	261	268	284	284	202	204	312	315	134	134	243	246	366	369	232	0	105	114	276	283	237	237	355	355	204	204	282	285	82
Abrx650M	1	-	208	214	355	366	111	121	234	239	211	214	332	332	166	166	374	375	206	208	261	268	284	284	202	204	312	312	134	141	243	243	347	363	231	231	114	114	276	276	240	240	355	355	207	207	282	282	104
Abrx652M	1	-	212	212	355	366	111	121	234	239	211	214	332	332	166	166	374	375	209	209	261	261	284	284	202	202	312	312	134	134	240	243	356	366	232	232	105	114	276	276	240	240	355	355	204	207	282	282	106
Abrx653F	1	-	210	214	366	366	111	111	234	234	211	211	332	332	166	166	369	369	206	206	261	268	284	284	202	202	312	312	134	134	243	246	347	366	232	232	114	114	276	276	240	240	355	355	204	207	282	285	102
Abrx654M	1	-	214	214	355	366	111	121	234	239	211	214	332	332	166	168	369	374	206	209	261	292	284	284	202	202	312	312	134	134	240	243	363	366	232	232	106	114	276	276	240	240	355	355	204	204	282	282	102
Abrx655M	1	-	208	212	355	366	111	121	234	239	211	214	332	332	166	168	369	374	206	206	261	292	284	284	202	202	312	315	134	134	246	246	366	369	232	0	106	114	276	283	240	240	355	355	204	204	282	282	114
Abrx656M	1	-	208	212	355	366	111	121	234	239	211	214	332	332	166	168	369	374	206	209	265	268	284	284	202	206	312	312	134	134	243	246	366	366	232	232	105	114	276	283	240	240	355	355	204	204	282	285	102
Abrx657M	1	-	208	212	355	366	111	121	234	239	211	214	332	332	166	168	369	374	209	209	261	268	284	284	202	202	312	315	134	141	243	246	366	369	232	232	105	105	276	276	237	240	355	355	207	207	281	282	102
Abrx658M	1	-	212	214	355	366	111	121	234	239	211	214	332	332	148	166	374	375	206	209	268	268	284	284	202	202	312	315	134	141	240	246	366	369	NA	0	114	114	276	276	237	240	355	355	204	207	281	282	102
Abrx659M	1	-	208	212	355	366	111	121	234	239	211	214	332	332	166	166	369	374	206	209	265	268	281	284	202	206	312	315	134	141	243	246	366	374	232	0	105	114	276	276	240	240	355	355	204	204	282	285	102
Abrx660M	1	-	208	214	355	366	111	121	234	239	211	214	332	332	166	166	374	374	206	209	268	268	284	284	202	202	312	312	134	134	243	243	366	366	232	232	105	114	276	276	240	240	355	355	204	204	282	285	102
Abrx661M	1	-	208	212	355	366	111	121	234	239	211	214	332	332	166	166	369	374	206	209	261	265	284	284	202	206	312	315	134	134	243	246	366	369	232	0	114	114	276	276	240	240	355	355	204	207	282	285	102
Abrx662M	1	-	212	212	366	366	100	121	234	239	211	214	332	332	166	166	374	375	209	209	265	292	284	284	202	202	312	315	134	141	243	246	356	369	231	232	106	114	276	276	240	240	355	355	204	207	282	285	102
Abrx663F	1	-	212	214	366	366	111	111	234	234	211	211	332	332	168	168	369	369	206	209	261	292	284	284	202	206	312	312	134	141	243	243	366	366	232	232	106	114	276	276	240	240	355	355	204	204	282	285	82
Abrx664M	1	-	208	214	355	366	111	121	234	239	211	214	332	332	166	168	369	374	206	206	261	268	284	284	202	202	312	312	134	134	240	246	366	366	231	232	105	105	276	283	240	240	355	355	204	204	282	285	102
Abrx665M	1	-	212	214	355	366	111	121	234	239	211	214	332	332	166	166	374	375	208	208	261	265	284	284	202	206	312	312	134	134	243	243	363	366	NA	NA	105	105	276	276	240	240	355	355	204	204	282	285	102
Abrx666M	1	-	214	214	355	366	111	121	234	239	211	214	332	332	166	168	374	374	206	209	265	268	284	284	202	204	315	315	134	141	243	243	369	369	232	232	105	105	276	283	240	240	355	355	204	204	282	282	82
Abrx681F	1	-	212	214	366	366	111	111	234	234	211	211	332	332	168	168	369	369	209	209	268	292	284	284	202	206	312	312	134	141	243	243	363	366	232	0	105	106	276	283	240	240	355	355	204	204	282	285	102
Abrx683F	1	-	210	212	366	366	111	111	234	234	211	211	332	332	168	168	369	369	206	206	265	268	284	284	204	206	312	312	134	134	243	243	366	366	232	232	105	114	276	283	240	240	355	355	204	204	282	282	102
Abrx684F	1	-	214	216	366	366	111	111	234	234	211	211	332	332	166	166	369	375	206	209	265	268	284	284	202	202	312	312	134	134	243	246	347	366	232	0	105	114	276	276	240	240	355	355	204	207	281	285	102
Abrx685F	1	-	212	218	366	366	111	111	234	234	211	211	332	332	166	166	369	369	206	206	261	265	284	284	202	206	312	312	134	134	243	243	356	363	232	232	105	106	276	276	240	240	355	355	204	207	282	285	102
Abrx686F	1	-	208	212	366	366	111	111	234	234	211	211	332	332	166	166	369	375	209	209	265	268	284	284	202	206	315	315	134	141	240	246	369	369	231	232	105	114	276	276	237	240	355	355	204	204	282	282	102
Abrx687F	1	-	212	214	366	366	111	111	234	234	211	211	332	332	166	166	369	369	209	209	265	265	284	284	206	206	315	315	134	134	243	243	369	374	231	0	114	114	276	276	240	240	355	355	204	204	282	282	82
Abrx701F	1	-	208	214	366	366	111	111	234	234	211	211	332	332	166	168	369	375	206	206	261	268	281	284	202	206	312	312	134	134	243	243	366	366	232	232	114	114	276	276	240	240	355	355	204	204	282	282	102
Abrx702F	1	-	214	214	366	366	111	111	234	234	211	211	332	332	148	166	369	369	206	209	261	268	284	284	202	202	312	315	134	134	243	246	366	369	231	232	105	114	276	283	237	240	355	355	204	204	282	282	102
Abrx703F	1	-	214	214	366	366	111	111	234	234	211	211	332	332	166	168	369	369	206	209	261	265	284	284	202	202	312	312	134	141	243	243	366	366	232	0	114	114	276	276	237	240	355	355	204	204	282	290	82
Abrx705F	1	-	212	214	366	366	111	111	234	234	211	211	332	332	166	168	369	369	206	209	268	268	284	284	202	206	312	312	134	134	243	246	347	366	232	232	105	114	276	276	237	237	355	355	207	207	281	285	102
Abrx706F	1	-	212	214	366	366	111	111	234	234	211	211	332	332	148	166	369	369	209	209	268	268	284	284	202	206	312	312	134	141	243	243	363	366	232	0	114	114	276	276	237	240	355	355	204	207	282	282	104
Ne.B10	2	-	212	214	366	366	111	121	234	239	211	214	332	332	166	166	374	375	209	209	265	268	284	284	202	202	312	312	134	134	243	243	356	366	232	232	105	114	276	276	240	240	355	355	204	204	285	285	102
Ne.B11	2	-	206	214	366	366	111	111	234	234	211	211	332	335	166	166	369	375	209	209	261	268	284	284	202	202	312	312	134	134	243	243	363	366	232	232	105	105	276	276	240	240	355	355	204	207	284	285	102
Ne.B13	2	-	212	214	355	366	111	121	234	239	211	214	332	332	150	166	369	374	209	209	268	268	284	284	202	202	312	312	134	134	243	243	356	366	232	232	105	105	276	276	240	240	355	355	204	204	284	285	106
Ne.B06	2	-	214	216	355	366	111	121	234	234	211	214	332	332	154	166	369	374	209	209	261	268	284	284	202	202	312	312	134	134	243	243	366	366	232	232	105	105	276	276	240	240	355	355	204	204	284	285	108
Ne.B07	2	-	212	214	366	366	111	121	234	239	211	214	332	335	150	166	369	374	209	209	261	268	284	284	202	202	312	312	134	134	243	243	366	366	232	232	105	105	276	276	240	240	355	355	204	207	285	285	108
Ne.B08	2	-	214	216	355	355	111	121	234	234	211	214	332	332	166	166	369	374	209	209	261	268	284	284	202	202	312	312	134	134	243	243	363	366	232	232	105	105	276	276	240	240	355	355	204	204	284	285	106
Ne.B09	2	-	206	212	366	366	111	121	234	239	211	214	332	332	166	168	369	374	209	209	261	265	284	284	202	202	312	312	134	134	243	243	366	366	232	232	105	105	276	276	240	240	355	355	204	204	284	284	110
Ne.C14	2	-	212	214	366	366	111	121	234	239	211	214	332	332	166	166	369	374	209	209	265	265	284	284	202	202	312	312	134	134	243	243	363	363	232	232	105	105	276	276	240	240	355	355	204	204	284	284	110
Ne.C15	2	-	206	214	366	366	111	111	234	234	211	211	332	332	166	166	369	375	209	209	268	268	284	284	202	202	312	312	134	134	243	243	366	366	232	232	105	105	276	276	240	240	355	355	204	207	285	285	102
Ne.C16	2	-	212	212	366	366	111	121	234	239	211	214	332	332	166	166	369	374	209	209	265	268	284	284	202	202	312	312	134	134	243	243	363	366	232	232	105	105	276	276	240	240	355	355	204	204	285	285	108
Ne.C17	2	-	206	212	366	366	111	121	234	239	211	214	332	332	166	168	369	374	209	209	261	268	284	284	202	202	312	312	134	134	243	243	366	366	232	232	105	105	276	276	240	240	355	355	204	204	284	285	104
Ne.C18	2	-	214	214	355	355	111	111	234	234	211	211	332	332	150	166	369	369	209	209	265	268	284	284	202	202	312	312	134	134	243	243	363	363	232	232	105	105	276	276	240	240	355	355	204	204	284	284	108
Ne.C19	2	-	212	214	366	366	111	121	234	239	211	214	332	332	150	166	369	374	209	209	268	268	284	284	202	202	312	312	134	134	243	243	366	366	232	232	105	105	276	276	240	240	355	355	204	204	285	285	108
Ne.C20	2	-	212	216	355	366	111	121	234	234	211	214	332	332	154	168	369	374	209	209	261	265	284	284	202	202	312	312	134	134	243	243	363	366	232	232	105	105	276	276	240	240	355	355	204	204	284	284	104
Ne.C21	2	-	212	214	366	366	111	121	234	239	211	214	332	332	154	168	369	374	209	209	261	268	284	284	202	202	312	312	134	134	243	243	366	366	232	232	105	105	276	276	240	240	355	355	204	204	284	285	104
Ne.C22	2	-	214	216	355	366	111	121	234	234	211	214	332	335	166	166	369	374	209	209	261	268	284	284	202	202	312	312	134	134	243	243	356	366	232	232	105	105	276	276	240	240	355	355	204	207	284	285	102
Ne.C23	2	-	214	214	355	366	111	121	234	239	211	214	332	335	154	166	369	374	209	209	265	265	284	284	202	202	312	312	134	134	243	243	356	356	232	232	105	105	276	276	240	240	355	355	204	204	284	284	102
Ne.C24	2	-	212	214	366	366	111	121	234	239	211	214	332	335	150	166	369	374	209	209	261	261	284	284	202	202	312	312	134	134	243	243	356	366	232	232	105	105	276	276	240	240	355	355	204	204	285	285	102
Ne.C25	2	-	214	214	355	366	111	121	234	239	211	214	332	332	154	166	369	374	209	209	265	268	284	284	202	202	312	312	134	134	243	243	356	363	232	232	105	105	276	276	240	240	355	355	204	204	284	285	108
Ne.C26	2	-	214	216	355	366	111	121	234	234	211	214	332	332	166	166	374	375	209	209	261	268	284	284	202	202	312	312	134	134	243	243	363	366	232	232	105	105	276	276	240	240	355	355	204	204	284	285	102
Ne.C27	2	-	212	214	366	366	111	111	234	234	211	211	332	332	166	166	369	375	209	209	265	268	284	284	202	202	312	312	134	134	243	243	356	366	232	232	105	105	276	276	240	240	355	355	204	204	284	284	104
Ne.C28	2	-	214	214	366	366	111	121	234	239	211	214	332	332	166	166	369	374	209	209	265	268	284	284	202	202	312	312	134	134	243	243	366	366	232	232	105	105	276	276	240	240	355	355	204	204	282	284	110
Ne.C29	2	-	214	214	355	366	111	121	234	239	211	214	332	332	150	166	369	374	209	209	265	268	284	284	202	202	312	312	134	134	243	243	356	356	232	232	105	105	276	276	240	240	355	355	204	204	284	284	110
FrBo01	3	arb	208	214	366	366	121	121	239	239	214	214	332	332	166	166	369	374	209	209	261	268	284	284	202	202	312	312	134	134	240	243	356	363	232	232	114	114	276	276	240	240	355	355	204	204	282	285	102
FrBo02	3	arb	205	210	366	366	111	121	234	239	214	214	326	332	166	166	369	374	209	209	261	261	276	276	202	202	312	312	141	141	243	243	356	366	231	232	114	114	276	276	240	240	355	355	204	204	282	285	102
FrBo03	3	arb	208	216	366	376	111	121	234	239	214	214	332	338	166	166	369	374	209	209	261	261	276	284	202	202	312	312	134	141	243	243	356	366	232	232	114	114	276	276	240	240	355	355	204	204	282	285	102
FrBo06	3	arb	205	216	366	366	111	121	234	239	214	214	332	332	166	166	369	374	209	209	261	261	284	284	202	202	312	312	134	134	243	243	356	363	232	232	114	114	276	276	240	240	355	355	204	204	285	285	102
FrBo07	3	arb	208	216	366	366	111	121	234	239	214	214	332	332	166	166	369	374	209	209	261	268	276	284	202	202	312	312	134	134	243	243	356	366	232	232	114	114	276	276	240	240	355	355	204	204	276	285	102
FrBo08	3	arb	205	208	366	366	121	121	239	239	214	214	326	332	166	166	369	374	209	209	261	261	284	284	202	202	312	312	134	134	243	243	356	366	232	232	114	114	276	276	240	240	355	355	204	204	285	295	104
FrBo09	3	arb	208	208	366	366	111	121	234	239	214	214	332	332	166	166	369	374	209	209	261	261	284	284	202	202	312	312	134	134	243	243	356	356	232	232	114	114	276	276	240	240	355	355	204	204	282	285	102
FrBo10	3	arb	216	218	366	376	121	121	239	239	214	214	332	332	166	166	369	374	209	209	261	265	284	284	202	202	312	312	134	134	243	243	356	365	232	232	114	114	276	276	240	240	355	355	204	204	285	285	102
FrBo11	3	arb	208	216	366	366	111	121	234	239	214	214	332	332	166	166	369	374	209	209	261	268	276	284	202	202	312	312	134	134	243	243	356	356	232	232	114	114	276	276	240	240	355	355	204	204	282	282	102
FrBo12	3	arb	210	216	366	366	121	121	239	239	214	214	332	332	166	166	374	374	209	209	261	261	276	276	202	202	312	312	134	134	240	243	356	363	232	235	114	114	276	276	240	240	355	355	204	204	282	282	102
FrBo13	3	arb	208	218	366	366	121	121	239	239	214	214	326	332	166	166	369	374	209	209	261	268	284	284	202	202	312	312	134	134	243	243	363	366	231	232	114	114	276	276	240	240	355	355	204	204	273	285	102
FrBo14	3	arb	205	214	366	366	111	121	234	239	214	214	332	332	166	166	369	374	209	209	261	268	284	284	202	202	312	312	134	134	240	243	356	356	232	232	114	114	276	276	240	240	355	355	204	204	282	285	102
FrBo15	3	arb	208	216	366	376	111	121	234	239	214	214	332	332	166	166	369	374	209	209	261	268	284	284	202	202	312	312	134	134	243	243	366	366	232	232	114	114	276	276	240	240	355	355	204	204	282	282	102
FrBo16	3	arb	210	218	366	366	111	121	234	239	214	214	332	332	166	166	369	374	209	209	261	268	276	284	202	202	312	312	134	134	240	243	363	366	232	232	114	114	276	276	240	240	355	355	204	204	282	282	100
FrBo17	3	arb	208	208	366	376	111	121	234	239	214	214	332	332	166	166	369	374	209	209	261	261	284	284	202	202	312	312	134	134	243	243	356	366	232	235	114	114	276	276	240	240	355	355	204	204	282	282	114
FrBo18	3	arb	188	210	366	366	111	121	234	239	214	214	332	332	166	166	369	374	209	209	265	268	276	284	202	202	312	312	134	134	240	243	356	363	232	232	114	114	276	276	240	240	355	355	204	204	282	285	102
FrBo19	3	arb	214	218	366	366	121	121	239	239	214	214	326	332	166	166	369	374	209	209	261	261	276	284	202	202	312	312	134	134	243	243	363	366	232	232	114	114	276	276	240	240	355	355	204	204	285	285	112
FrBo20	3	arb	214	218	366	376	111	121	234	239	214	214	332	332	166	166	369	374	209	209	261	265	276	284	202	202	312	312	134	134	243	243	356	366	232	232	114	114	276	276	240	240	355	355	204	204	282	289	110
FrBo21	3	arb	210	216	366	368	111	121	234	239	214	214	332	332	166	166	369	374	209	209	261	268	276	284	202	202	312	312	134	134	243	243	363	366	232	232	114	114	276	276	240	240	355	355	204	204	282	282	102
FrBo22	3	arb	208	208	366	376	111	121	234	239	211	214	332	332	166	166	369	369	209	209	261	261	276	284	202	202	312	312	134	141	240	243	356	366	231	232	114	114	276	276	240	240	355	355	204	204	282	285	97
FrBo23	3	arb	203	205	366	376	111	121	234	239	214	214	332	338	166	166	369	369	209	209	268	268	284	284	202	202	312	312	134	134	243	243	366	366	232	232	114	114	276	276	240	240	355	355	204	204	282	285	102
FrBo24	3	arb	208	208	366	376	111	121	234	239	211	214	332	332	166	166	369	369	209	209	261	261	276	284	202	202	312	312	134	141	240	243	356	366	231	232	114	114	276	276	240	240	355	355	204	204	282	285	97
FrBo25	3	arb	208	216	366	366	111	111	234	234	214	214	326	332	166	166	369	369	209	209	261	261	276	284	202	202	312	312	134	141	243	243	363	366	232	232	114	114	276	276	240	240	355	355	204	204	282	285	112
FrBo26	3	arb	210	216	366	366	111	121	234	239	214	214	326	332	166	166	369	374	209	209	265	268	276	284	202	202	312	312	134	134	243	243	363	363	232	232	106	114	276	276	240	240	355	355	204	204	282	282	112
FrBo27	3	arb	188	216	366	366	111	111	231	234	214	214	332	332	166	166	369	369	209	209	261	261	276	276	202	202	312	312	134	134	243	243	363	366	232	232	114	114	276	276	240	240	355	355	204	204	282	282	102
FrBo28	3	arb	188	216	366	366	111	111	231	234	214	214	332	332	166	166	369	369	209	209	261	261	276	276	202	202	312	312	134	134	243	243	363	366	232	232	114	114	276	276	240	240	355	355	204	204	282	282	102
FrBo29	3	arb	188	210	366	366	111	121	231	239	214	214	332	332	166	166	369	374	209	209	NA	NA	276	284	202	202	312	312	134	134	243	243	356	363	232	232	114	114	276	276	240	240	355	355	204	204	282	285	102
HaArroF01	4	arb	188	208	376	376	111	121	234	239	211	211	330	332	166	166	374	374	209	209	261	268	276	284	202	202	308	312	134	134	240	243	365	365	232	232	106	114	276	276	NA	NA	355	355	204	204	276	285	102
HaArroF02	4	arb	188	208	366	376	111	111	234	234	211	211	330	332	166	168	369	369	209	209	261	268	284	284	202	202	308	312	134	134	240	243	365	365	231	232	106	114	276	276	NA	NA	356	356	204	207	276	285	100
HaArroF03	4	arb	214	214	366	366	111	111	234	234	211	211	332	332	166	168	369	374	209	209	268	268	284	284	202	202	312	312	134	134	240	240	365	365	231	232	106	114	276	276	NA	NA	355	356	204	207	276	276	102
HaArroF04	4	arb	214	218	376	376	121	121	239	239	211	211	332	338	163	168	374	374	209	209	261	268	284	284	202	202	312	312	134	134	240	243	365	367	231	232	106	114	276	276	NA	NA	355	355	204	207	276	285	102
HaArroM01	4	arb	212	216	366	366	121	121	239	239	211	214	332	332	163	168	374	374	209	214	261	268	276	284	202	202	308	312	134	134	243	243	365	366	231	232	106	114	276	276	NA	NA	355	356	204	204	285	285	102
HaArroM02	4	arb	214	216	366	366	111	121	234	239	211	214	332	332	168	168	369	374	209	209	268	268	276	284	202	202	312	312	134	134	243	243	365	367	232	232	106	114	276	276	NA	NA	355	355	204	207	276	285	102
HaArroM03	4	arb	188	214	366	376	111	121	234	239	211	214	330	332	166	166	374	374	209	214	268	268	276	284	202	202	308	312	134	134	240	243	365	366	232	232	106	106	276	276	NA	NA	355	355	204	204	276	285	102
HaArroM04	4	arb	212	216	366	376	121	121	239	239	211	214	332	332	166	166	369	374	209	209	261	268	276	284	202	202	308	308	134	137	243	243	365	365	232	232	114	114	276	276	NA	NA	355	355	204	204	280	285	102
HaArroM05	4	arb	188	216	366	366	111	121	234	239	211	214	332	332	166	166	369	374	209	209	261	268	276	284	202	202	312	312	134	134	240	243	365	366	232	232	106	114	276	276	NA	NA	355	355	204	204	276	285	102
HaArroM06	4	arb	208	212	366	376	121	121	239	239	211	214	332	332	168	168	369	374	209	214	261	268	276	284	202	202	308	312	134	134	243	243	365	366	231	232	114	114	276	276	NA	NA	356	356	204	204	285	285	102
HaArroM07	4	arb	208	216	366	376	111	121	234	239	211	214	332	332	166	166	374	374	209	209	261	268	276	284	202	202	312	312	134	134	240	243	365	366	231	232	114	114	276	276	NA	NA	355	356	204	207	285	285	102
HaArroM08	4	arb	208	214	366	376	121	121	239	239	211	214	332	332	166	168	369	374	209	209	261	268	276	276	202	202	308	312	134	134	243	243	365	366	232	232	106	106	276	276	NA	NA	355	355	204	204	276	285	102
HaArroM09	4	arb	188	212	376	376	111	121	234	239	211	214	332	332	166	168	369	374	209	209	261	268	281	284	202	202	308	312	134	134	240	243	365	374	232	232	106	114	276	276	NA	NA	355	356	204	204	276	285	102
FrBsm01	5	arb	190	210	366	366	111	121	234	239	211	211	332	332	166	166	369	374	209	209	261	261	276	284	202	202	308	308	134	134	243	243	360	365	232	235	106	114	276	276	240	240	355	355	207	207	285	285	97
FrBsm02	5	arb	220	222	366	366	121	121	228	239	211	211	332	332	166	168	369	374	209	209	261	261	284	284	202	202	308	312	134	134	240	243	NA	NA	232	232	114	114	276	276	240	240	355	355	204	207	276	285	102
FrBsm03	5	arb	190	214	366	376	121	121	228	239	211	214	332	332	160	166	369	374	209	209	261	268	284	284	202	202	312	312	134	134	240	240	NA	NA	231	232	106	106	276	291	240	240	355	355	204	204	276	285	97
FrBsm04	5	arb	216	216	366	366	121	121	228	239	211	214	332	332	166	166	369	374	209	209	261	261	284	284	202	202	NA	NA	134	134	240	240	NA	NA	231	232	106	114	276	276	240	240	355	355	207	207	276	282	97
FrBsm05	5	arb	188	214	366	376	121	121	228	239	211	211	332	332	166	166	369	372	209	209	261	261	284	284	202	202	308	312	134	134	240	243	365	365	231	232	106	106	276	276	240	240	355	355	204	207	276	276	97
FrBsm06	5	arb	188	214	366	376	111	121	234	239	211	211	332	332	166	166	369	374	209	209	261	261	284	284	202	202	312	312	134	134	240	243	365	369	231	232	106	114	276	291	237	237	355	355	204	204	276	285	102
FrBsm07	5	arb	188	222	366	366	111	121	234	239	211	211	332	332	166	166	369	374	209	209	261	261	284	284	202	202	308	308	134	134	240	243	360	365	232	232	106	114	276	276	237	237	355	355	204	204	285	285	97
FrBsm08	5	arb	214	220	366	376	121	121	239	239	211	211	332	332	166	166	369	374	209	209	261	261	276	276	202	202	312	312	125	134	240	240	360	365	231	232	106	114	276	276	240	240	355	356	204	204	285	285	102
FrBsm09	5	arb	188	190	366	376	121	121	239	239	211	214	332	332	166	166	374	374	209	209	261	261	274	276	202	202	308	312	134	134	240	240	365	366	232	232	106	106	276	276	240	240	355	355	204	204	285	285	102
FrBsm10	5	arb	190	216	366	376	111	111	234	234	211	211	332	332	166	166	369	369	209	209	261	265	284	284	202	202	312	312	134	134	240	240	360	362	231	232	106	106	276	276	240	240	355	356	204	204	276	276	97
FrBsm11	5	arb	216	218	366	376	111	121	234	239	211	211	332	332	166	166	369	369	209	209	261	261	276	284	202	202	308	312	134	134	240	243	363	366	231	232	106	106	276	276	240	240	355	355	204	204	285	285	97
FrBsm12	5	arb	188	216	376	376	111	121	234	239	211	211	332	332	166	166	369	372	209	209	261	261	284	284	202	202	308	312	134	134	240	243	363	365	231	232	114	114	276	276	240	240	355	355	204	204	276	285	97
Fr.Br.mon.01	6	arb	214	214	366	376	121	121	228	239	211	211	332	332	160	166	369	374	209	209	261	268	284	284	202	202	312	312	134	134	240	246	365	366	232	232	106	114	276	276	237	240	355	355	204	204	276	276	97
Fr.Br.mon.02	6	arb	214	220	366	376	111	121	234	239	211	214	332	332	166	166	369	374	209	209	261	261	276	284	202	202	312	312	134	134	240	243	359	365	232	232	106	114	276	291	237	240	355	355	204	204	282	285	97
Fr.Br.mon.03	6	arb	212	220	366	376	111	121	234	239	211	211	326	332	166	166	372	374	209	209	261	261	284	284	202	202	312	312	134	134	240	246	365	365	232	232	106	114	276	276	240	240	355	355	204	204	276	280	97
Fr.Br.mon.04	6	arb	188	188	366	376	111	121	234	239	211	211	332	332	156	168	369	374	209	209	261	261	276	284	202	202	308	312	134	137	240	246	365	366	232	232	106	106	276	291	240	240	355	355	204	204	285	285	97
Fr.Br.mon.05	6	arb	188	188	366	376	111	121	234	239	211	211	332	332	166	166	369	374	209	209	261	261	284	284	202	202	312	312	134	137	240	246	365	365	232	232	106	114	276	291	240	240	355	355	207	207	285	285	102
Fr.Br.mon.06	6	arb	188	216	366	376	121	121	239	239	211	211	332	332	166	171	374	374	209	209	261	268	284	284	202	202	308	308	134	134	243	243	366	366	232	232	106	106	276	276	240	240	355	355	204	204	276	285	97
Fr.Br.st.01	7	arb	188	222	366	376	121	121	228	239	211	211	326	332	166	166	369	374	209	209	261	261	284	284	202	202	308	312	134	137	240	240	360	360	231	232	106	114	276	276	240	240	355	355	204	207	276	282	97
Fr.Br.st.02	7	arb	220	222	366	366	121	121	228	239	211	211	332	332	156	166	369	374	209	209	255	261	284	284	202	202	308	312	134	134	240	240	359	364	232	232	106	114	276	276	240	240	355	355	204	204	282	285	102
Fr.Br.st.03	7	arb	214	216	376	376	111	121	228	234	211	211	332	332	166	168	369	374	209	209	261	261	276	284	202	202	312	312	134	134	240	240	365	366	231	232	106	106	276	276	240	240	355	355	204	204	276	285	97
Fr.Br.st.04	7	arb	214	222	366	376	121	121	228	239	211	211	332	332	166	168	369	374	209	209	261	261	284	284	202	202	308	312	134	134	240	240	360	365	231	232	106	106	276	276	240	240	355	355	204	204	276	285	97
Fr.Br.st.05	7	arb	214	218	376	376	111	121	228	234	211	211	332	332	166	166	369	369	209	209	261	261	284	284	202	202	308	312	134	134	243	243	365	366	232	232	106	106	276	276	237	237	355	356	204	207	282	285	97
Fr.Br.st.06	7	arb	188	222	366	366	111	121	234	239	211	211	326	332	160	166	369	374	209	209	261	261	284	284	202	202	308	312	134	134	243	243	365	366	232	232	106	114	276	276	240	240	355	356	204	207	285	285	97
Fr.Br.st.07	7	arb	210	214	366	376	121	121	239	239	211	211	332	332	166	166	369	369	209	209	261	261	276	284	202	202	308	312	134	134	240	240	365	365	231	232	106	114	276	276	237	237	355	355	207	207	276	276	97
Fr.Br.st.08	7	arb	214	214	366	376	111	121	234	239	211	211	332	332	166	166	369	374	209	209	261	261	284	284	202	202	308	312	134	134	240	240	365	366	231	232	106	114	276	276	237	237	355	355	207	207	276	276	97
Fr.Br.st.09	7	arb	214	214	376	376	111	121	234	239	211	211	332	332	160	166	369	369	209	209	261	261	284	284	202	202	308	312	134	134	240	240	365	366	231	231	114	114	276	291	237	237	355	355	207	207	276	276	97
Fr.Br.st.10	7	arb	214	214	376	376	111	121	234	239	211	211	332	332	160	166	369	369	209	209	261	261	284	284	202	202	308	312	134	134	240	240	365	365	231	232	114	114	276	276	240	240	355	355	207	207	276	276	97
Fr.Br.st.11	7	arb	210	214	366	366	121	121	239	239	211	211	332	332	166	166	369	374	209	209	261	261	276	284	202	202	308	312	134	134	240	240	365	366	231	231	106	114	276	291	237	237	355	355	207	207	276	276	97
Fr.Br.st.12	7	arb	214	214	376	376	121	121	239	239	211	211	332	332	160	166	369	369	209	209	261	261	276	284	202	202	308	312	134	134	240	240	365	366	231	232	114	114	276	276	237	237	355	355	207	207	276	276	97
Fr.Br.st.13	7	arb	214	218	376	376	121	121	228	239	211	211	326	332	166	166	369	369	209	209	261	268	284	284	202	202	308	312	134	137	240	240	360	366	231	232	106	114	276	291	240	240	355	355	204	207	285	285	102
LuoF01	8	arb	216	218	366	366	111	121	225	228	211	211	332	338	154	166	369	369	209	209	261	261	284	284	202	202	308	312	134	137	240	243	365	366	231	232	106	114	276	277	240	240	355	356	204	207	275	285	97
LuoM01	8	arb	188	214	366	366	121	121	239	239	211	211	332	332	166	168	369	369	209	209	261	261	284	284	202	202	312	312	134	134	240	243	365	366	232	232	106	114	276	291	240	240	355	355	207	207	285	285	102
LuoM02	8	arb	188	216	366	376	121	121	228	239	211	211	332	332	166	166	369	374	209	209	261	261	284	284	202	202	308	312	134	134	240	240	360	366	231	231	106	114	276	276	240	240	355	355	207	207	285	285	97
LuoM03	8	arb	208	210	366	376	121	121	239	239	211	211	332	332	166	166	372	374	209	209	261	261	276	284	202	202	312	312	134	134	240	240	365	366	232	232	106	114	276	276	237	237	355	355	204	207	285	285	97
LuoM04	8	arb	214	214	376	376	108	121	239	239	211	211	332	332	166	166	374	374	209	209	261	261	284	284	202	202	308	312	134	137	240	240	366	366	232	232	114	114	276	276	240	240	355	356	207	207	275	276	97
LuoM05	8	arb	188	214	366	376	111	121	234	239	211	211	332	332	166	166	369	374	209	209	261	261	284	284	202	202	308	308	134	134	240	240	360	365	231	232	114	114	276	276	240	240	355	356	207	207	276	285	97
LuoM06	8	arb	192	214	366	366	121	121	222	239	211	211	332	332	166	168	369	372	209	209	261	268	284	284	202	204	308	312	134	134	240	243	360	366	232	232	106	106	276	276	240	240	355	355	204	207	276	285	102
LuoM07	8	arb	216	218	366	376	121	121	228	239	211	211	332	332	166	166	369	374	209	209	261	268	284	284	202	202	312	312	134	134	240	240	365	366	232	232	114	114	276	276	240	240	355	356	204	207	285	285	97
LangM01	9	arb	188	206	366	366	111	121	234	239	211	211	332	338	166	166	369	374	209	209	261	268	284	284	202	202	312	312	134	134	240	240	365	366	232	232	106	114	276	276	240	240	355	355	204	207	285	285	97
LangM02	9	arb	214	224	366	366	111	121	234	239	211	211	332	332	166	166	372	374	209	209	261	268	284	284	202	202	312	312	134	137	240	243	365	366	232	232	106	114	276	276	240	240	355	355	204	204	285	285	104
LangM03	9	arb	214	214	366	376	121	121	214	239	211	211	332	332	163	168	369	374	209	209	261	261	276	284	202	202	308	312	134	134	240	240	360	365	232	232	106	114	276	276	240	240	355	355	204	204	285	285	97
LangM04	9	arb	206	218	376	376	111	121	234	239	211	211	332	332	166	166	369	374	209	215	261	268	284	284	202	202	312	312	134	134	240	243	360	365	232	232	106	114	276	276	240	240	355	355	204	207	276	285	102
LangM05	9	arb	214	218	363	376	111	121	234	239	211	211	326	332	166	166	369	372	209	209	261	261	276	284	202	202	308	308	134	137	240	243	360	365	232	232	114	114	276	276	240	240	355	355	204	207	276	285	97
GrimM01	10	arb	216	216	366	376	111	121	234	239	211	211	332	332	166	168	372	374	209	209	261	261	284	284	202	202	308	308	134	134	240	243	365	365	231	232	106	114	276	276	240	240	355	355	204	204	276	285	97
GrimM02	10	arb	212	214	376	380	111	121	234	239	211	211	332	332	166	166	369	374	209	209	265	268	276	284	202	202	308	312	134	134	240	240	365	365	232	232	106	114	276	276	240	240	355	355	204	207	276	285	97
GrimM03	10	arb	218	218	366	376	121	121	239	239	211	211	332	332	166	166	372	374	209	209	261	261	284	284	202	202	312	312	134	134	240	240	360	365	231	232	106	114	276	291	240	240	355	355	204	204	276	285	97
GrimM04	10	arb	214	216	363	376	121	121	239	239	211	211	332	338	160	166	372	374	209	209	261	265	284	284	202	202	308	312	134	134	240	240	365	365	231	232	106	114	276	276	240	240	355	356	204	204	276	276	106
GrimM05	10	arb	212	212	366	376	121	121	239	239	211	211	332	332	166	166	369	374	209	209	261	261	284	284	202	202	308	308	134	134	240	243	365	366	232	232	114	114	276	276	240	240	355	355	204	204	285	285	97
GrimM06	10	arb	188	214	366	366	111	121	234	239	211	211	332	332	166	166	369	374	209	209	261	268	276	284	202	202	312	312	134	137	240	240	365	369	232	232	106	106	276	291	240	240	355	356	204	207	285	285	102
GrimM07	10	arb	210	214	366	366	121	121	239	239	211	211	332	332	148	166	372	374	209	209	261	NA	276	284	202	202	308	308	134	137	240	243	365	365	231	232	114	114	276	276	240	240	355	356	204	204	285	285	97
ChaigneauE11	11	arb	216	216	366	376	111	121	234	239	211	211	332	338	166	166	369	369	209	209	261	261	284	286	202	202	308	312	134	134	240	240	366	366	232	232	106	106	276	276	240	240	355	355	204	207	NA	285	97
VelM01	12	mol	214	216	355	366	121	121	228	236	211	211	332	332	166	166	369	374	209	209	268	268	284	284	202	202	312	312	134	137	240	240	365	366	231	232	114	114	276	276	240	240	355	355	204	207	276	285	97
VelM02	12	mol	214	216	376	376	111	121	234	239	211	211	332	332	166	166	372	374	209	209	261	268	284	284	202	204	308	312	134	134	240	240	360	365	231	231	114	114	276	276	240	240	355	355	204	204	276	285	97
VelM03	12	mol	216	216	366	376	111	121	234	239	211	211	332	332	166	166	372	374	209	209	268	268	284	284	202	202	308	312	134	137	240	240	365	365	231	232	114	114	276	276	240	240	356	356	204	207	276	285	97
BellacM01	13	arb	186	188	366	376	121	121	239	242	211	204	332	332	139	168	372	374	209	209	261	261	284	284	202	202	308	312	134	134	240	240	365	366	232	232	106	114	276	276	240	240	355	355	204	204	276	285	112
BellacM02	13	arb	188	188	376	376	111	121	228	236	211	211	332	338	166	166	369	374	209	209	261	268	284	284	202	202	312	312	125	134	243	243	363	365	231	231	114	114	276	276	240	240	355	356	204	207	285	285	112
BourM01	14	arb	188	216	376	380	121	121	239	239	211	211	332	332	166	166	369	374	209	209	261	268	284	284	202	202	308	308	134	134	240	240	365	366	231	232	106	114	276	276	240	240	356	356	204	204	285	285	116
BourM02	14	arb	188	214	366	376	121	121	239	239	211	211	332	332	163	166	369	374	209	209	268	268	284	284	202	202	308	308	134	137	240	240	365	366	232	232	114	114	276	291	240	240	355	356	204	207	285	285	97
BourM03	14	arb	216	218	376	376	111	121	234	239	211	211	332	332	166	168	369	374	209	209	261	261	276	276	202	202	312	312	134	134	240	240	365	366	231	232	114	114	276	291	240	240	355	356	204	204	276	289	114
BourM04	14	arb	188	220	376	376	121	121	236	239	211	211	332	332	166	168	369	374	209	209	268	268	284	284	202	202	308	312	134	137	243	243	356	365	232	232	114	114	276	276	240	240	355	355	204	207	270	276	112
BourM05	14	arb	188	220	376	376	121	121	228	239	211	211	332	332	166	166	369	374	209	209	261	261	284	284	202	202	308	312	134	134	240	240	360	366	231	232	114	114	276	276	240	240	355	355	204	207	285	285	116
BourM06	14	arb	188	220	376	376	111	121	234	239	211	211	332	338	166	166	369	374	209	209	261	268	276	284	202	202	308	312	134	137	243	243	365	366	232	232	114	114	276	276	237	237	355	356	204	207	276	285	112
ChauM01	15	mol	210	214	366	376	121	121	228	239	211	211	326	338	166	166	369	369	209	209	261	268	284	284	202	202	308	308	131	134	240	240	365	366	231	231	114	114	276	276	240	240	355	356	204	204	285	285	112
ChauM02	15	NA	188	210	366	366	121	121	228	239	211	211	326	338	166	166	369	369	209	209	268	268	284	284	202	202	308	312	134	134	240	240	365	366	231	232	114	114	276	276	240	240	356	356	204	207	285	285	112
ChevresM01	16	mol	214	214	366	376	121	121	228	239	211	211	326	332	163	166	369	372	209	209	261	268	284	284	202	202	308	312	134	137	240	240	365	365	231	231	114	114	276	276	240	240	355	356	204	207	276	276	112
ChevresM02	16	mol	188	218	366	376	111	121	228	234	211	211	326	332	166	166	369	372	209	209	261	268	284	284	202	202	308	312	134	137	240	240	365	365	231	232	114	114	276	276	240	240	355	356	204	207	276	285	108
ChevresM03	16	arb	214	216	366	376	121	121	228	228	211	211	326	332	166	166	369	369	209	209	261	268	284	284	204	204	308	312	134	137	240	240	365	365	231	232	114	114	276	291	240	240	355	355	204	204	285	285	112
ChevresM04	16	arb	188	192	376	376	111	121	234	239	211	211	332	338	166	166	369	372	209	209	261	268	284	284	202	204	308	312	134	137	240	240	365	366	231	231	114	114	276	276	240	240	355	355	204	204	276	285	112
ChevresM05	16	arb	214	216	366	376	121	121	228	239	211	211	326	332	166	166	369	369	209	209	261	268	276	284	204	204	308	312	134	137	240	240	365	365	231	232	106	114	276	291	240	240	355	355	204	207	285	285	108
ChevresM06	16	arb	188	216	366	376	121	121	228	239	211	211	326	338	160	168	369	372	209	209	268	268	284	284	202	202	308	308	134	134	240	243	368	368	231	232	106	106	276	276	240	240	355	355	204	207	276	276	108
ChevresM07	16	arb	188	216	376	376	121	121	228	239	211	211	326	332	166	171	369	372	209	209	261	268	276	284	202	204	308	312	125	134	240	240	365	365	231	232	106	114	276	291	240	240	355	355	204	204	285	285	112
ChevresM08	16	arb	188	212	376	376	111	121	228	234	211	211	326	332	166	166	369	372	209	209	261	268	276	284	202	202	312	312	134	137	240	240	365	366	231	231	114	114	276	276	240	240	355	356	204	207	285	285	108
ChevresM09	16	arb	188	216	366	376	121	121	228	239	211	211	326	332	163	168	369	372	209	209	261	268	284	284	202	204	308	312	134	134	240	240	365	368	232	232	114	114	276	276	240	240	355	356	204	204	276	285	108
ChevresM10	16	mol	210	214	366	376	121	121	228	239	211	211	326	332	166	168	369	369	209	209	261	261	284	284	202	202	312	312	134	134	240	240	360	366	232	232	114	114	276	276	240	240	355	355	204	204	276	276	112
ChevresM11	16	arb	214	216	366	376	121	121	228	239	211	211	326	332	166	171	369	372	209	209	261	261	276	284	202	204	308	312	134	137	240	240	365	366	232	232	114	114	276	276	240	240	355	355	204	207	285	285	108
ChevresM12	16	arb	188	190	366	366	121	121	228	239	211	211	332	332	166	166	369	371	209	209	268	268	284	284	202	202	308	312	134	134	240	240	365	365	231	232	114	114	276	276	240	240	355	356	204	204	276	285	120
PuyM01	17	arb	NA	NA	366	376	121	121	239	239	211	211	332	332	166	171	372	374	209	209	261	268	284	284	202	202	308	312	134	134	243	243	366	366	231	231	106	114	276	276	240	240	355	356	204	207	276	285	112
PuyM02	17	mol	188	214	376	376	111	121	234	239	211	211	332	332	166	166	371	374	209	209	261	265	284	284	202	202	308	312	134	134	240	240	365	365	231	231	106	114	276	276	237	237	355	355	204	207	276	285	110
PuyM03	17	mol	192	210	366	376	121	121	239	239	211	211	332	338	166	166	369	374	209	209	261	268	276	284	202	202	308	312	134	137	243	243	365	366	231	231	114	114	276	276	240	240	355	356	204	204	276	289	97
PuyM04	17	mol	188	203	366	376	121	121	239	239	211	211	332	338	139	166	371	374	209	209	261	268	284	284	202	202	308	308	134	137	240	240	365	365	231	231	114	114	276	276	240	240	355	355	204	207	276	285	114
PuyM05	17	arb	188	216	376	376	121	121	236	239	211	211	332	332	166	166	369	374	209	209	261	261	284	284	202	202	308	312	134	137	240	240	365	365	231	232	106	114	276	291	240	240	355	356	207	207	276	276	112
PuyM06	17	mol	214	216	366	376	121	121	239	239	211	211	332	338	139	166	369	374	209	209	261	261	284	284	202	202	308	308	134	137	240	240	365	365	231	232	106	106	276	291	240	240	355	356	204	207	280	285	116
PuyM07	17	arb	214	216	366	376	108	121	239	239	NA	NA	NA	NA	166	166	372	374	NA	NA	NA	NA	NA	NA	202	202	308	308	134	137	240	240	365	366	231	231	114	114	276	276	240	240	356	356	204	207	277	285	116
PuyM08	17	arb	188	214	376	376	121	121	239	239	211	211	332	332	139	166	372	374	209	209	261	268	276	284	202	202	312	312	134	137	240	240	365	366	232	232	106	114	276	276	240	240	355	356	204	207	276	276	116
PuyM09	17	arb	214	214	376	376	111	121	234	239	211	211	332	338	166	166	372	374	209	209	261	271	284	284	202	202	308	308	134	134	240	240	365	366	231	232	106	106	276	276	237	237	355	356	204	207	276	285	110
PuyM10	17	arb	214	220	376	376	111	121	234	239	211	211	332	335	166	174	372	374	209	209	261	268	276	284	202	204	312	312	134	137	240	243	365	366	231	232	114	114	276	276	240	240	355	356	204	207	270	276	112
PuyM12	17	arb	188	216	366	376	111	121	234	239	211	211	332	332	174	174	369	374	209	209	261	268	276	284	202	202	308	312	134	134	243	243	365	365	231	232	106	114	276	276	237	240	355	356	204	207	276	285	97
PuyM13	17	arb	214	216	376	376	121	121	239	239	211	211	332	335	166	166	369	374	209	209	261	268	284	284	202	202	308	308	134	134	240	243	365	365	231	231	106	114	276	276	240	240	355	356	204	204	285	285	116
PuyM14	17	arb	188	214	376	376	121	121	239	239	211	211	332	338	166	166	372	374	209	209	261	261	276	284	202	202	308	312	134	134	240	240	365	365	232	232	106	114	276	276	237	240	355	356	207	207	285	285	116
PuyM15	17	arb	212	214	376	376	111	121	234	239	211	211	332	338	166	166	369	374	209	209	261	268	284	284	202	202	308	308	134	134	240	240	365	365	231	231	106	114	276	276	240	240	356	356	204	204	276	276	112
PuyM16	17	arb	188	210	366	376	121	121	239	239	211	211	332	332	160	174	372	374	209	209	261	268	284	284	202	202	308	312	134	137	240	240	365	366	231	231	106	106	276	276	240	240	356	356	204	207	276	285	110
PuyM17	17	mol	214	216	366	376	121	121	239	239	211	211	326	332	139	166	372	374	209	209	268	268	276	284	202	202	308	308	137	137	240	240	365	365	231	231	106	114	276	276	240	240	355	355	204	204	276	285	116
PuyM18	17	arb	192	216	366	376	121	121	239	239	211	211	332	332	166	166	372	374	209	209	265	268	284	284	202	202	308	308	134	134	240	240	365	365	231	231	106	106	276	276	240	240	355	356	204	207	285	285	116
PuyM19	17	arb	210	214	366	376	121	121	239	239	211	211	332	332	139	166	369	374	209	209	261	268	284	284	202	202	308	308	134	137	243	243	366	366	232	232	106	106	276	276	237	240	355	356	204	204	276	285	112
PuyM20	17	arb	212	214	376	376	121	121	239	239	211	211	332	338	139	166	369	372	209	209	261	268	276	284	202	202	312	312	134	137	240	240	366	366	231	231	106	114	276	291	240	240	355	355	204	207	276	285	112
PuyM11	17	mol	203	214	376	376	121	121	239	239	211	211	332	338	160	171	369	374	209	209	261	261	284	284	202	202	308	308	137	137	240	240	366	366	231	231	106	114	276	291	240	240	355	356	207	207	276	276	108
MauF01	18	arb	188	214	376	376	111	111	234	234	211	211	332	338	166	168	369	369	209	209	261	261	284	284	202	202	308	308	134	137	240	240	365	366	232	232	106	114	291	291	240	240	355	356	204	204	276	276	110
MauM01	18	mol	214	216	376	376	121	121	239	239	211	211	332	332	166	166	372	374	209	209	261	261	276	284	202	202	308	308	134	134	240	240	365	366	231	232	106	114	276	291	240	240	355	356	204	207	276	276	112
MauM02	18	arb	214	214	376	376	121	121	239	239	211	211	332	332	166	174	369	369	209	209	261	268	284	284	202	202	308	312	134	137	240	240	365	366	232	232	106	114	276	276	240	240	355	356	204	207	277	285	97
FelixM01	19	arb	212	214	366	376	111	121	234	239	211	211	326	338	166	166	372	374	209	209	261	268	276	276	202	202	312	312	134	137	240	240	366	366	231	232	106	114	276	276	240	240	355	356	204	207	285	285	112
FelixM02	19	arb	188	212	376	376	121	121	239	239	211	211	326	332	166	166	369	374	209	209	261	268	276	284	202	202	312	312	134	134	240	240	365	366	231	232	114	114	276	276	240	240	355	356	204	207	276	285	112
FelixM03	19	mol	212	216	366	376	121	121	228	239	211	211	326	332	139	166	369	374	209	209	261	268	276	284	202	202	308	308	134	137	240	240	365	365	231	232	106	114	276	276	240	240	355	355	207	207	273	276	112
FelixM04	19	arb	210	212	376	376	121	121	239	242	211	211	326	335	166	171	369	374	209	209	261	268	276	284	202	202	312	312	134	134	240	240	365	366	231	231	106	106	291	291	240	240	355	356	207	207	276	285	112
FelixM05	19	mol	212	214	376	376	121	121	228	239	211	211	326	332	139	139	372	374	209	209	261	268	276	284	202	202	308	308	134	137	240	240	365	366	231	232	106	114	291	291	240	240	355	356	204	207	276	285	112
FelixM06	19	arb	210	218	376	376	111	121	234	239	211	211	332	332	166	166	369	372	209	209	261	268	284	284	202	202	308	308	134	137	240	240	365	367	231	232	106	114	276	276	237	240	356	356	204	207	276	285	112
FelixM07	19	arb	185	205	376	376	121	121	239	239	211	211	332	332	166	166	372	374	209	209	261	261	284	284	202	202	308	308	134	134	240	240	365	367	231	232	106	114	276	276	240	240	355	355	204	204	285	285	116
FelixM08	19	arb	212	218	376	376	121	121	234	239	211	211	326	332	139	166	369	374	209	209	261	261	276	284	202	202	308	312	134	137	240	243	365	366	231	232	106	106	276	276	237	237	355	355	204	207	273	285	112
FelixM09	19	mol	212	218	376	376	111	121	234	239	211	211	326	338	139	166	369	374	209	209	261	261	276	276	202	202	308	312	134	137	240	240	366	366	231	231	106	106	276	291	237	237	355	355	207	207	285	287	112
FelixM10	19	mol	218	218	376	376	111	121	234	239	211	211	326	332	139	166	369	374	209	209	261	261	276	284	202	202	308	312	134	137	240	240	365	366	231	232	106	106	276	291	240	240	355	355	204	207	273	285	112
FelixM11	19	arb	205	216	376	376	121	21	236	239	211	211	332	332	166	166	369	369	209	209	261	261	284	284	202	202	308	312	137	137	240	240	366	367	232	232	106	106	276	276	240	240	355	355	204	204	276	285	114
FelixM12	19	mol	210	212	376	376	111	121	234	239	211	211	326	332	166	166	369	374	209	209	261	261	276	284	202	202	312	312	134	137	240	240	366	366	231	232	106	114	276	291	240	240	355	356	204	207	276	285	114
FelixM13	19	arb	205	214	366	376	121	121	239	239	211	211	332	338	168	171	369	374	209	209	261	268	276	276	202	202	308	312	134	137	240	240	365	366	231	231	106	106	276	291	237	237	355	356	204	207	276	285	112
FelixM14	19	arb	188	218	366	376	121	121	239	239	211	211	332	332	139	166	369	374	209	209	261	268	284	284	202	202	308	312	134	137	240	240	365	366	231	231	106	114	276	276	240	240	355	355	204	207	285	285	114
FelixM15	19	mol	218	218	376	376	111	121	234	239	211	211	326	332	139	166	369	374	209	209	261	261	284	284	202	202	308	308	134	137	240	240	365	367	231	231	106	106	276	291	240	240	355	355	204	207	273	276	116
FelixM16	19	arb	214	214	376	376	121	121	228	239	211	211	326	332	166	168	372	374	209	209	268	268	276	284	202	202	308	312	134	137	240	240	365	367	231	231	106	114	276	276	240	240	355	355	204	204	276	285	112
FelixM17	19	arb	210	212	376	376	121	121	239	239	211	211	326	338	166	166	369	374	209	209	268	268	284	284	202	202	312	312	134	137	240	240	366	366	231	232	114	114	276	291	240	240	355	355	207	207	273	273	114
Dordogne01	20	mol	188	216	376	376	121	121	228	236	211	211	326	332	166	166	369	372	209	209	268	268	276	276	202	202	312	312	134	137	240	240	366	366	231	231	114	114	276	291	240	240	355	356	204	204	276	276	108
Dordogne02	20	arb	188	214	376	376	111	121	228	234	211	211	326	332	166	171	369	372	209	209	261	268	276	284	202	202	308	308	134	134	240	240	365	365	231	231	106	106	276	276	240	240	355	356	204	207	276	285	108
Dordogne04	20	arb	185	188	376	376	111	121	228	234	211	211	326	332	139	166	369	369	209	209	261	268	284	284	202	202	308	312	134	137	240	243	365	365	231	231	106	114	276	291	240	240	355	355	204	204	270	285	116
Dordogne05	20	arb	210	216	366	376	111	121	228	234	211	211	326	338	166	166	369	372	209	209	261	268	284	284	202	202	308	312	134	137	240	240	365	365	231	231	106	114	276	291	240	240	356	356	204	204	276	285	112
Dordogne06	20	mol	214	214	376	376	121	121	228	239	211	211	326	332	166	166	369	369	209	209	261	268	284	284	202	202	308	312	134	137	240	240	366	366	231	232	106	114	276	276	240	240	355	356	204	207	276	285	116
Dordogne07	20	mol	216	216	376	376	121	121	228	239	211	211	326	332	166	166	369	372	209	209	261	268	284	284	202	202	312	312	134	137	240	240	365	366	231	232	106	114	276	276	240	240	356	356	204	207	276	285	116
Dordogne08	20	mol	214	214	376	376	111	121	228	234	211	211	326	332	166	168	369	369	209	209	268	268	276	284	202	202	312	312	134	137	234	240	365	365	231	231	106	114	276	291	240	240	355	356	204	204	276	285	116
Dordogne09	20	mol	216	216	376	376	121	121	228	239	211	211	326	338	166	166	369	372	209	209	261	268	284	284	202	202	312	312	134	137	240	240	365	366	231	232	106	114	276	291	240	240	355	355	204	204	276	276	112
Dordogne10	20	mol	216	216	376	376	121	121	228	239	211	211	326	332	166	166	369	369	209	209	261	268	284	284	202	202	308	312	134	134	240	240	365	365	232	232	106	106	276	291	240	240	355	356	204	207	276	285	116
Dordogne11	20	mol	188	216	376	376	111	121	228	234	211	211	326	332	166	166	369	372	209	209	261	268	284	284	202	202	308	312	134	134	234	240	365	366	231	232	106	114	291	291	240	240	355	355	204	204	270	276	116
Dordogne12	20	mol	208	216	376	380	111	121	228	234	211	211	326	338	139	166	369	372	209	209	255	261	276	276	202	202	312	312	134	134	240	240	365	366	231	231	114	114	276	276	237	240	355	356	204	207	276	276	112
Mol001	21	mol	214	214	376	376	111	121	228	234	211	211	326	338	166	166	369	369	209	209	268	268	276	284	202	202	308	308	137	137	240	240	366	366	231	232	106	114	276	291	237	240	355	356	207	207	276	285	114
Mol002	21	mol	214	214	368	376	111	121	228	234	211	211	326	332	135	139	369	369	209	209	268	268	276	284	202	202	308	312	137	137	240	240	365	365	231	231	106	106	276	291	237	237	356	356	204	207	276	276	116
Mol003	21	mol	188	214	376	376	111	121	228	234	211	211	326	332	166	166	369	372	209	209	NA	NA	284	284	202	202	308	308	137	137	240	240	365	365	231	231	106	106	276	280	237	237	355	355	204	207	276	276	112
Mol004	21	mol	214	214	376	376	111	121	228	234	211	211	326	332	166	166	369	372	209	209	268	268	276	276	202	202	308	308	137	137	240	240	365	365	231	235	106	106	276	291	237	237	356	356	207	207	276	285	116
Mol005	21	mol	214	216	376	376	111	121	228	234	211	211	326	338	139	158	369	372	209	209	261	268	276	284	202	202	308	312	137	137	240	240	365	366	231	231	106	106	291	291	237	240	356	356	204	207	276	276	112
Mol006	21	mol	214	214	376	376	121	121	228	239	211	211	326	338	139	139	369	372	209	209	261	268	276	284	202	202	308	312	137	137	240	240	365	366	231	232	106	114	291	291	240	240	356	356	204	207	276	285	112
Mol007	21	mol	214	214	368	376	111	121	228	234	211	211	326	338	166	166	369	372	209	209	268	268	276	276	202	204	308	308	137	137	240	240	365	366	231	231	106	117	276	291	237	237	355	356	204	207	276	276	112
Mol008	21	mol	185	188	368	376	121	121	228	228	211	211	326	332	135	166	369	372	209	209	268	279	276	284	202	202	308	308	137	137	240	240	360	366	231	231	106	106	276	276	237	240	356	356	207	207	276	285	112
Mol009	21	mol	188	214	376	376	111	121	228	234	211	211	338	338	166	166	372	372	209	209	268	268	276	276	202	202	308	312	137	137	240	240	365	366	231	232	106	114	276	291	237	237	355	356	204	207	276	279	116
Mol010	21	mol	214	214	376	376	121	121	228	239	211	211	326	338	139	139	369	372	209	209	261	268	284	284	202	204	308	312	137	137	240	240	365	366	231	232	106	114	291	291	237	237	355	356	204	207	276	276	112
Mol011	21	mol	188	214	376	376	121	121	228	239	211	211	326	338	139	160	369	372	209	209	268	279	276	284	202	204	308	312	137	137	240	240	365	365	231	232	106	114	276	291	237	237	356	356	207	207	276	276	116
StAu01	21	mol	185	214	368	376	111	121	228	234	211	211	326	338	139	166	369	369	209	209	268	268	276	284	202	202	308	312	137	137	240	240	360	366	231	232	106	106	276	291	237	240	356	356	204	207	276	276	116
StAu02	21	mol	185	214	376	376	NA	NA	234	234	211	211	332	338	139	168	369	369	209	209	268	268	276	276	202	202	308	312	134	137	240	240	365	365	231	232	114	114	276	291	237	240	356	356	204	207	276	276	112
StAu03	21	mol	185	214	376	376	121	121	228	228	211	211	338	338	166	168	372	372	209	209	268	268	276	284	202	202	308	312	137	137	240	240	364	365	231	232	106	114	291	291	237	240	355	356	207	207	276	276	116
StAu04	21	mol	214	214	376	376	118	121	228	231	211	211	326	338	160	163	369	372	209	209	268	268	276	284	204	204	308	312	134	137	240	240	365	366	231	232	106	114	276	291	237	237	355	356	207	207	285	285	112
StAu05	21	mol	214	214	376	376	121	121	228	228	211	211	332	338	166	166	372	372	209	209	268	268	284	284	202	202	308	308	137	137	240	240	365	366	231	231	106	106	276	276	237	240	356	356	204	207	276	276	112
StAu06	21	mol	185	214	376	376	111	121	234	239	211	211	338	338	139	158	369	372	209	209	261	268	276	276	202	202	312	312	137	137	240	240	360	365	231	231	106	114	276	291	237	237	356	356	207	207	276	276	112
StAu07	21	mol	188	216	376	376	121	121	228	239	211	211	326	338	166	166	369	369	209	209	268	268	276	284	202	204	308	308	137	137	240	240	365	366	231	232	114	114	291	291	237	237	356	356	204	207	285	285	116
StAu08	21	mol	214	214	376	376	111	121	228	234	211	211	326	338	139	139	369	369	209	209	265	268	276	284	202	202	308	312	134	137	240	240	366	366	231	231	106	106	291	291	237	240	356	356	207	207	276	285	116
StAu10	21	mol	214	216	366	376	121	121	239	239	211	211	332	338	166	166	372	372	209	209	268	268	276	284	202	202	308	312	134	134	240	240	366	366	231	232	106	114	276	291	240	240	355	356	204	207	276	285	112
StAu11	21	mol	185	214	368	376	121	121	228	239	211	211	326	332	166	166	369	372	209	209	261	268	284	284	202	202	308	308	137	137	240	240	365	366	231	232	106	114	276	291	237	240	356	356	207	207	276	276	112
StAu12	21	mol	185	188	368	376	111	121	228	234	211	211	326	338	139	166	369	372	209	209	268	268	276	284	202	202	308	308	137	137	240	240	356	365	231	231	106	106	276	291	237	237	355	356	204	207	276	285	112
StAu13	21	mol	185	216	368	376	118	121	228	231	211	211	326	338	139	166	369	369	209	209	268	268	284	284	202	204	308	308	137	137	240	240	365	366	231	231	106	106	276	277	237	237	356	356	207	207	276	285	112
StAu14	21	mol	214	214	368	376	121	121	228	228	211	211	326	338	139	166	369	372	209	209	268	268	276	284	202	202	308	308	134	137	240	240	365	366	231	231	106	114	277	291	237	237	355	356	204	207	276	276	112
StAu15	21	mol	185	214	368	376	121	121	228	228	211	211	326	338	166	166	369	369	209	209	268	268	276	284	204	204	308	308	137	137	240	240	364	365	231	231	106	106	291	291	237	237	356	356	204	204	276	276	112
Mol012	22	mol	216	218	366	376	121	121	228	228	211	211	326	332	166	166	369	369	209	209	261	268	284	284	202	202	308	312	134	137	240	240	365	366	231	232	106	106	276	291	240	240	356	356	204	207	276	276	108
Mol013	22	mol	214	216	376	376	111	121	234	242	211	211	332	332	139	163	372	372	209	209	268	268	284	284	202	202	308	312	137	137	240	240	365	366	231	232	106	114	291	291	237	237	355	356	207	207	276	276	112
Mol014	22	mol	188	214	368	376	121	121	228	239	211	211	326	338	139	166	369	372	209	209	261	268	284	284	202	202	308	312	137	137	240	240	366	366	231	232	106	106	276	291	237	237	356	356	207	207	276	276	116
Mol015	22	mol	216	218	366	376	121	121	228	228	211	211	326	332	166	166	369	369	209	209	268	268	284	284	202	202	312	312	134	134	240	240	365	366	231	232	106	106	291	291	240	240	356	356	204	207	276	276	114
Mol016	22	mol	214	214	NA	NA	111	121	228	234	211	211	326	332	166	166	369	372	NA	NA	268	268	284	284	202	202	308	308	134	137	240	240	366	366	231	232	106	106	276	276	237	240	355	356	207	207	276	276	112
Mol017	23	mol	210	216	368	376	121	121	228	228	211	211	326	338	168	171	372	372	209	209	268	268	284	284	202	202	308	312	134	137	240	240	365	366	231	232	106	106	276	291	240	240	356	356	204	207	276	276	112
Mol018	23	mol	188	218	368	376	111	121	228	234	211	211	326	332	166	166	372	372	209	209	261	268	284	284	202	202	308	308	134	134	240	240	366	366	231	232	106	114	291	291	237	240	355	356	204	207	276	276	112
Mol019	23	mol	216	218	368	368	111	121	228	234	211	211	326	332	163	166	372	372	209	209	261	268	284	284	202	202	308	308	134	137	240	240	366	366	231	232	106	114	291	291	237	240	356	356	204	207	276	276	118
Mol020	23	mol	190	210	376	376	111	121	228	234	211	211	326	332	139	171	372	372	209	209	268	268	284	284	202	202	308	308	134	137	240	240	365	366	231	231	106	106	276	291	237	237	356	356	204	207	276	276	112
Mol021	23	mol	214	216	368	376	121	121	228	239	211	211	326	332	166	168	369	369	209	209	268	268	276	284	202	202	308	312	134	137	240	240	365	366	231	232	106	106	291	291	240	240	355	355	204	207	276	276	116
Mol022	23	mol	214	218	368	376	121	121	228	236	211	211	326	332	166	166	369	372	209	209	261	268	276	284	202	202	308	308	134	134	240	240	365	366	232	232	106	114	276	291	237	237	356	356	204	207	276	276	108
Mol023	23	mol	210	216	368	376	111	121	228	234	211	211	326	338	168	171	369	372	209	209	268	268	284	284	202	202	308	312	134	137	240	240	365	366	231	232	106	106	276	291	240	240	356	356	207	207	276	276	112
Mol024	23	mol	214	218	376	376	118	121	228	236	211	211	326	332	166	166	369	369	209	209	268	268	284	284	202	202	308	308	134	137	240	240	366	366	232	232	106	114	276	291	237	240	355	356	207	207	276	276	118
Mol025	23	mol	214	216	368	376	118	121	228	236	211	211	326	332	142	166	369	372	209	209	268	268	276	284	202	202	308	308	137	137	240	240	365	366	231	232	106	106	291	291	240	240	356	356	204	207	276	276	116
Mol026	23	mol	218	218	376	376	121	121	228	228	211	211	326	332	166	168	369	369	209	209	268	268	284	284	202	202	308	308	134	137	240	240	366	366	231	232	114	114	276	291	237	240	355	356	204	207	276	276	118
Mol027	23	mol	214	218	368	376	121	121	228	239	211	211	326	338	166	166	372	372	209	209	261	268	284	284	202	204	308	308	134	134	240	240	366	366	231	231	106	114	291	291	237	237	355	356	207	207	276	276	112
Mol028	23	mol	214	216	368	376	121	121	228	239	211	211	326	332	166	168	369	369	209	209	268	268	276	284	202	202	308	308	134	137	240	240	365	366	231	232	106	106	291	291	240	240	355	356	204	207	276	276	116
Mol029	23	mol	188	190	376	376	121	121	228	239	211	211	326	332	166	168	369	369	209	209	268	268	284	284	202	202	308	308	137	137	240	240	366	366	231	231	106	106	291	291	237	237	355	356	204	207	276	276	108
Mol030	23	mol	210	214	376	376	121	121	228	239	211	211	326	338	139	166	372	372	209	209	268	268	284	284	202	202	308	312	137	137	240	240	366	366	231	232	114	114	276	291	237	237	355	356	207	207	276	276	108
Mol031	23	mol	210	216	376	376	121	121	228	228	211	211	326	338	166	171	369	372	209	209	268	268	284	284	202	202	308	308	134	137	240	240	365	366	231	231	106	106	291	291	240	240	355	356	207	207	276	276	112
Mol032	23	mol	188	214	376	376	121	121	228	228	211	211	326	332	166	168	369	369	209	209	268	268	284	284	202	202	308	312	134	137	240	240	366	366	231	232	106	106	276	291	240	240	355	356	204	207	276	276	112
Mol033	23	mol	216	218	368	376	121	121	228	228	211	211	326	338	139	166	369	372	209	209	261	268	284	284	202	202	308	312	134	137	240	240	366	366	231	232	114	114	276	291	237	237	355	356	204	207	276	276	112
Mol034	23	mol	216	218	376	376	111	121	228	234	211	211	326	338	166	166	369	372	209	209	268	268	284	284	202	202	308	308	134	137	240	240	366	366	231	231	106	106	291	291	237	237	356	356	207	207	276	276	116
Mol035	23	mol	214	214	376	376	121	121	228	236	211	211	332	332	163	166	369	369	209	209	268	268	276	284	202	202	308	312	134	137	240	240	365	366	231	232	106	114	291	291	237	237	356	356	204	207	276	276	108
Mol036	24	mol	188	188	376	376	121	121	239	242	211	211	326	338	166	166	372	372	209	209	261	268	276	284	202	204	308	308	137	137	240	240	NA	NA	231	232	106	106	276	280	237	237	356	356	207	207	276	276	112
Mol037	24	mol	188	216	376	376	121	121	239	242	211	211	326	338	142	158	372	372	209	209	268	268	276	284	202	204	308	308	137	137	240	240	365	366	231	231	106	114	280	291	237	237	356	356	207	207	276	276	114
Mol038	24	mol	183	214	376	376	118	121	236	242	211	211	326	338	139	158	372	372	209	209	261	268	276	284	202	202	308	308	137	137	240	240	365	365	231	231	106	106	291	291	237	237	356	356	204	207	276	276	112
Mol039	24	mol	185	185	376	376	118	121	236	242	211	211	326	332	139	139	372	372	209	209	268	279	276	284	204	204	308	312	137	137	240	240	365	365	231	231	106	114	291	291	237	237	356	356	207	207	276	276	112
Mol040	24	mol	185	218	376	376	121	121	239	242	211	211	326	338	158	166	369	372	209	209	268	268	276	284	204	204	308	308	134	137	240	240	365	365	231	231	106	114	291	291	237	237	355	356	207	207	273	276	114
Mol041	24	mol	188	218	376	376	121	121	239	242	211	211	326	332	139	139	372	372	209	209	268	268	276	284	202	204	308	312	137	137	240	240	365	365	231	231	106	114	276	291	237	237	356	356	207	207	276	289	112
Mol042	24	mol	212	214	376	376	121	121	239	242	211	211	326	338	139	166	369	372	209	209	268	268	284	284	204	204	308	312	137	137	240	240	365	365	231	231	106	106	291	291	237	237	356	356	207	207	276	285	116
Mol043	24	mol	188	214	376	376	121	121	228	242	211	211	326	338	158	158	372	372	209	209	268	279	284	284	202	204	308	312	134	137	240	240	365	365	231	231	106	106	291	291	237	237	356	356	207	207	276	276	120
Mol044	24	mol	214	218	376	376	121	121	228	242	211	211	326	338	139	139	372	372	209	209	268	268	284	284	204	204	308	308	137	141	240	240	365	366	231	231	106	114	291	291	237	237	356	356	204	204	276	276	116
Mol045	24	mol	214	214	376	376	118	121	236	242	211	211	326	326	139	139	372	372	209	209	268	268	276	284	202	202	308	312	137	137	240	240	365	365	231	231	106	114	276	291	237	237	355	356	204	207	276	276	112
Mol046	24	mol	185	185	368	376	121	121	239	242	211	211	326	338	139	139	369	372	209	209	268	268	276	284	202	202	308	308	137	137	240	240	365	365	231	231	106	106	291	291	237	237	356	356	204	207	276	276	116
Mol047	24	mol	185	216	376	376	121	121	228	242	211	211	326	338	139	166	369	372	209	209	268	268	276	276	202	202	308	312	137	137	240	240	365	365	231	231	106	114	291	291	237	237	355	356	207	207	276	276	116
Mol048	24	mol	188	216	376	376	121	121	222	242	211	211	326	332	132	139	369	372	209	209	261	268	276	284	202	202	308	308	137	137	240	240	365	365	231	231	106	106	291	291	237	237	356	356	204	207	273	276	118
Mol049	24	mol	214	216	376	376	121	121	228	242	211	211	326	338	132	139	372	372	209	209	268	268	284	284	202	202	308	308	137	137	240	240	365	365	231	231	106	114	276	291	237	237	356	356	204	207	275	276	114
Mol050	24	mol	188	214	376	376	121	121	242	242	211	211	326	338	139	142	372	372	209	209	268	268	276	276	202	204	308	308	137	137	240	240	365	365	231	231	106	114	276	291	237	237	356	356	207	207	276	276	116
Mol051	24	mol	214	214	376	376	121	121	239	242	211	211	326	338	139	139	372	372	209	209	268	268	276	284	202	202	308	312	137	137	240	240	365	365	231	231	106	114	276	291	237	237	356	356	207	207	276	276	120
Mol052	24	mol	185	214	376	376	118	121	236	242	211	211	326	338	135	160	372	372	209	209	268	268	276	284	202	202	308	308	137	137	240	240	365	365	231	231	106	106	277	291	237	237	356	356	204	207	276	289	116
Mol053	24	mol	185	188	376	376	121	121	228	242	211	211	326	338	139	139	369	372	209	209	268	268	276	276	202	202	308	308	134	144	240	240	365	371	231	231	106	106	291	291	237	237	356	356	207	207	276	276	112
Mol094	25	mol	188	220	376	376	121	121	234	242	211	211	326	338	158	166	372	372	209	209	268	268	276	276	202	202	308	308	137	137	240	240	360	360	231	231	106	114	291	291	237	237	356	356	207	207	276	276	112
Mol095	25	mol	188	214	376	376	121	121	239	242	211	211	338	338	139	166	372	372	209	209	268	268	276	276	202	202	308	308	137	137	240	240	360	360	231	231	106	114	291	291	237	237	356	356	204	207	276	276	112
Mol054	26	mol	186	188	376	376	121	121	228	242	211	211	326	338	166	166	372	372	209	209	268	268	284	284	202	204	308	308	137	137	240	240	366	366	231	231	106	106	276	291	237	237	356	356	207	207	276	276	112
Mol055	26	mol	188	188	374	376	121	121	228	228	211	211	326	338	139	166	372	372	209	209	268	268	276	276	202	204	308	308	134	137	240	240	360	365	231	231	106	106	291	291	237	237	356	356	207	207	271	271	116
Mol056	26	mol	188	188	374	376	121	121	228	242	211	211	326	338	139	145	372	372	209	209	268	268	276	284	204	204	308	308	134	137	240	240	366	366	231	231	106	114	276	291	237	237	356	356	207	207	276	276	116
Mol057	27	mol	188	188	376	376	121	121	228	239	211	211	326	338	139	139	372	372	209	209	268	268	284	284	204	204	308	308	134	134	240	240	366	366	231	231	106	114	280	291	237	237	356	356	207	207	276	276	112
Mol058	27	mol	188	218	376	376	118	121	236	242	211	211	326	338	139	158	372	372	209	209	268	279	276	276	202	204	308	312	137	137	240	240	365	366	231	231	106	106	276	291	237	237	356	356	207	207	276	276	116
Mol059	27	mol	185	218	376	376	118	121	236	242	211	211	326	341	139	139	372	372	209	209	268	268	276	276	204	204	312	312	134	137	240	240	365	366	231	231	106	106	280	291	237	237	356	356	204	207	276	276	116
Mol060	27	mol	185	214	376	376	121	121	228	242	211	211	326	341	139	139	372	372	209	209	268	268	276	276	202	202	308	308	137	137	240	240	365	365	231	231	106	114	291	291	237	237	356	356	207	207	276	279	116
Mol061	27	mol	214	216	376	376	121	121	228	228	211	211	338	338	139	139	372	372	209	209	268	279	276	284	204	204	308	308	137	137	240	240	360	365	231	231	106	106	276	291	237	237	356	356	207	207	276	276	116
Mol062	27	mol	185	216	376	376	121	121	239	242	211	211	338	338	139	142	372	372	209	209	268	268	276	284	202	204	308	308	137	137	240	240	365	366	231	231	106	106	280	291	237	237	356	356	207	207	271	276	112
Mol063	27	mol	188	190	376	376	118	121	228	236	211	211	326	338	139	139	369	372	209	209	268	279	276	276	202	204	308	308	134	134	240	240	365	366	231	231	106	114	291	291	237	237	356	356	207	207	276	276	112
Mol064	27	mol	188	188	374	376	121	121	228	242	211	211	326	332	139	139	372	372	209	209	268	279	276	284	204	204	308	308	128	137	240	240	365	366	231	231	106	109	276	291	237	237	356	356	207	207	276	276	116
Mol065	27	mol	185	186	376	376	121	121	228	242	211	211	338	338	129	139	372	372	209	209	268	268	276	276	202	204	308	308	137	137	240	240	365	366	231	231	106	114	276	276	237	237	356	356	204	207	271	276	116
Mol066	27	mol	185	186	374	376	118	121	228	236	211	211	326	338	139	139	372	372	209	209	268	268	276	276	202	204	308	312	137	137	240	240	365	366	231	231	106	106	276	280	237	237	356	356	207	207	276	276	112
Mol070	28	mol	188	188	376	376	121	121	236	242	211	211	326	338	129	166	372	372	209	209	268	279	276	276	202	204	308	308	137	137	240	240	360	365	231	231	106	106	276	276	237	237	356	356	207	207	276	276	116
Mol071	28	mol	185	188	376	376	118	121	228	236	211	211	326	338	129	139	372	372	209	209	268	268	276	276	204	204	308	308	134	137	240	240	365	365	231	231	106	106	276	291	237	237	356	356	207	207	276	276	116
Mol072	28	mol	188	188	376	376	121	121	228	242	211	211	326	338	139	142	369	372	209	209	268	268	276	284	204	204	308	308	134	134	240	243	366	366	231	231	106	106	291	291	237	237	356	356	207	207	276	276	116
Mol073	28	mol	188	190	376	376	121	121	228	242	211	211	326	338	139	139	369	372	209	209	268	268	276	276	202	202	308	308	134	134	240	240	365	366	231	231	106	114	291	291	237	237	356	356	207	207	270	276	116
Mol074	28	mol	188	190	376	376	121	121	242	242	211	211	326	338	139	139	372	372	209	209	268	268	276	276	202	204	308	312	134	137	240	240	365	366	231	231	106	106	276	276	237	237	356	356	207	207	276	276	116
Mol067	29	mol	188	188	376	376	121	121	228	242	211	211	326	338	139	139	372	372	209	209	268	268	276	276	202	202	308	312	137	137	240	240	366	366	231	231	106	106	291	291	237	237	356	356	207	207	275	276	112
Mol068	29	mol	188	188	376	376	121	121	228	242	211	211	326	326	168	168	372	372	209	209	268	268	276	276	204	204	308	308	137	137	240	240	365	366	231	231	106	106	280	286	237	237	356	356	207	207	269	276	112
Mol069	29	mol	186	190	376	378	121	121	228	234	211	211	326	338	139	139	372	372	209	209	268	279	276	276	202	204	308	308	137	137	240	240	360	365	231	231	106	114	280	291	237	237	356	356	207	207	276	276	112
Hmol06	30	mol	189	189	377	377	121	121	234	236	211	211	329	332	139	142	372	372	209	209	279	279	276	276	204	204	308	308	137	137	240	240	365	366	231	231	109	109	280	283	237	237	348	356	207	207	271	276	93
Hmol09	30	mol	190	192	377	377	121	121	228	234	211	211	326	338	139	139	372	372	209	209	279	279	276	276	204	204	308	308	137	137	240	240	366	366	231	231	106	109	280	280	237	237	348	362	207	207	271	276	93
Hmol10	30	mol	189	189	377	377	121	121	231	236	211	211	329	338	132	139	372	372	209	209	268	268	276	276	204	204	308	308	137	141	240	240	365	365	231	231	106	106	280	283	237	237	348	348	207	207	277	280	NA
Hmol11	30	mol	189	210	377	377	121	121	228	236	211	211	329	338	139	139	372	372	209	209	268	279	276	276	204	204	308	308	137	137	240	240	366	369	231	231	106	106	280	283	237	237	348	356	207	207	276	277	93
Hmol12	30	mol	192	192	377	377	121	121	228	234	211	211	326	332	139	139	372	372	209	209	279	279	276	276	204	204	308	312	137	137	240	240	366	369	231	231	106	106	280	280	237	237	348	348	207	207	271	271	93
Hmol13	30	mol	189	210	377	377	121	121	236	239	211	211	329	338	139	139	372	374	209	209	268	279	276	276	204	204	308	308	137	137	240	240	358	369	231	231	106	106	283	283	237	237	348	356	207	207	271	277	93
Hmol14	30	mol	190	192	377	377	121	121	228	234	211	211	326	338	139	139	372	372	209	209	279	279	276	276	204	204	308	308	137	137	240	240	366	366	231	231	106	109	280	280	237	237	348	362	207	207	271	271	93
Hmol17	30	mol	190	192	377	377	121	121	228	234	211	211	326	338	139	139	372	372	209	209	279	279	276	276	204	204	308	308	137	137	240	240	366	366	231	231	106	109	280	280	237	237	348	362	207	207	271	271	93
Hmol19	30	mol	186	192	377	377	121	121	228	234	211	211	326	338	139	139	372	372	209	209	268	279	276	276	204	204	308	308	137	141	240	240	363	365	231	231	106	106	280	286	237	237	348	348	207	207	276	277	93
Hmol24	30	mol	185	190	377	377	121	121	228	234	211	211	326	338	139	139	372	372	209	209	279	279	276	276	202	204	308	313	137	137	240	240	369	369	231	231	106	106	280	286	237	237	348	350	207	207	271	280	NA
Hmol25	30	mol	186	208	377	377	121	121	228	234	211	211	326	338	139	148	372	372	209	209	279	279	276	276	204	204	308	308	137	141	240	240	363	369	231	231	106	106	280	283	237	237	348	348	207	207	277	277	93
Hmol26	30	mol	190	190	377	377	121	121	228	228	211	211	326	338	129	139	372	372	209	209	279	279	276	276	202	204	308	312	137	144	240	240	360	366	231	231	106	106	283	288	237	237	348	348	207	207	271	277	NA
Hmol27	30	mol	185	210	377	377	121	121	228	239	211	211	326	338	139	139	372	372	209	209	271	279	276	276	204	204	308	312	137	141	240	240	360	369	231	232	106	106	280	283	237	237	348	356	207	207	271	277	NA
Hmol28	30	mol	185	185	375	377	121	121	228	228	211	211	326	338	132	139	372	372	209	209	279	279	276	276	204	204	308	308	137	141	240	240	363	365	231	231	106	106	280	283	237	237	348	356	207	207	277	280	93
Hmol30	30	mol	222	222	377	377	121	121	228	228	211	211	326	338	139	139	372	372	209	209	271	283	276	276	204	204	308	308	137	137	240	240	365	365	229	231	106	106	280	283	237	237	348	360	207	207	277	277	NA
Hmol35	30	mol	185	185	377	377	121	121	234	242	211	211	326	338	139	139	372	372	209	209	279	279	276	276	202	204	308	312	137	137	240	240	365	366	231	231	106	106	280	280	237	237	348	348	207	207	274	282	NA
HmerChevresM01	31	mer	0	0	364	365	108	108	231	231	208	211	330	333	135	135	0	0	208	208	254	267	285	285	198	198	0	0	147	147	0	0	357	357	0	0	110	110	288	288	236	236	0	0	204	204	287	289	0
HmerChevresM02	31	mer	0	0	364	364	108	108	231	231	208	211	330	330	135	139	0	0	208	217	267	267	269	285	198	198	0	0	147	147	0	0	357	357	0	0	110	110	291	294	236	236	0	0	204	204	287	289	0
HmerChevresM03	31	mer	0	0	365	365	108	108	231	231	208	211	330	333	135	135	0	0	217	217	267	267	269	269	198	198	0	0	147	147	0	0	357	357	0	0	110	110	288	288	236	236	0	0	204	204	289	289	0
HmerChevresM04	31	mer	0	0	364	365	108	108	231	231	208	211	330	333	135	135	0	0	208	217	267	270	269	286	198	198	0	0	147	147	0	0	357	357	0	0	110	110	288	288	236	236	0	0	204	204	287	289	0
HmerChevresM05	31	mer	0	0	364	365	108	108	231	231	208	211	330	333	135	139	0	0	208	208	254	270	285	286	198	198	0	0	147	147	0	0	357	357	0	0	110	110	288	288	236	236	0	0	204	204	287	289	0
HmerChevresM06	31	mer	0	0	364	364	108	108	231	231	208	211	330	333	135	139	0	0	208	217	267	267	269	285	198	198	0	0	147	147	0	0	357	357	0	0	110	110	288	288	236	236	0	0	204	204	287	289	0
HmerChevresM07	31	mer	0	0	364	364	108	108	231	231	208	211	330	330	135	135	0	0	208	217	267	270	269	285	198	198	0	0	147	147	0	0	357	357	0	0	110	110	288	291	236	236	0	0	204	204	289	289	0
HmerChevresM08	31	mer	0	0	364	364	108	108	231	231	208	211	330	333	135	135	0	0	208	208	267	267	269	269	198	198	0	0	147	147	0	0	357	357	0	0	110	110	288	294	236	236	0	0	204	204	289	289	0
HmerChevresM09	31	mer	0	0	364	364	108	108	231	231	208	211	330	333	135	135	0	0	208	208	267	270	269	285	198	198	0	0	147	147	0	0	357	357	0	0	110	110	288	288	236	236	0	0	204	204	287	289	0
HmerChevresM10	31	mer	0	0	364	364	108	108	231	231	208	211	330	333	135	135	0	0	208	208	267	267	269	285	198	198	0	0	147	147	0	0	357	357	0	0	110	110	288	291	236	236	0	0	204	204	289	289	0
HmerChevresM11	31	mer	0	0	364	365	108	108	231	231	208	211	330	333	135	135	0	0	208	217	267	267	285	285	198	198	0	0	147	147	0	0	357	357	0	0	110	110	288	288	236	236	0	0	204	204	287	289	0
HmerChevresM12	31	mer	0	0	364	364	108	108	231	231	208	211	330	333	135	135	0	0	208	217	267	270	269	285	198	198	0	0	147	147	0	0	357	357	0	0	110	110	288	288	236	236	0	0	204	204	289	289	0
HmerChevresM13	31	mer	0	0	364	364	108	108	231	231	208	211	330	330	135	135	0	0	208	217	267	267	285	286	198	198	0	0	147	147	0	0	357	357	0	0	110	110	288	294	236	236	0	0	204	204	289	289	0
HmerChauM01	32	mer	0	0	364	364	108	108	231	231	208	211	330	333	135	135	0	0	208	217	267	270	285	285	198	198	0	0	147	147	0	0	357	357	0	0	110	110	288	288	236	236	0	0	204	204	287	289	0
HmerChauM02	32	mer	0	0	364	365	108	108	231	231	208	211	330	333	135	135	0	0	208	208	267	267	285	285	198	198	0	0	147	147	0	0	357	357	0	0	110	110	288	288	236	236	0	0	204	204	289	289	0
Mer01	33	mer	0	0	364	364	108	108	231	231	208	211	330	330	132	135	0	0	208	217	267	267	269	285	198	198	0	0	147	147	0	0	357	357	0	0	110	110	290	290	236	236	0	0	204	204	287	295	0
Mer02	33	mer	0	0	364	364	NA	NA	NA	NA	208	211	330	330	135	135	0	0	217	217	267	267	269	269	198	198	0	0	147	147	0	0	357	357	0	0	110	110	288	290	236	236	0	0	204	204	289	295	NA
Mer03	33	mer	0	0	364	364	NA	NA	NA	NA	208	211	330	330	135	135	0	0	205	217	267	270	269	286	198	198	0	0	147	147	0	0	357	357	0	0	110	110	290	290	236	236	0	0	204	204	295	295	NA
Mer04	34	mer	0	0	364	364	NA	NA	NA	NA	202	211	330	330	135	135	0	0	217	217	267	267	269	286	198	198	0	0	147	147	0	0	357	357	0	0	110	110	290	294	236	236	0	0	204	204	290	290	NA
Mer05	34	mer	0	0	364	364	NA	NA	NA	NA	208	211	330	330	135	135	0	0	217	217	254	267	269	284	198	198	0	0	147	147	0	0	357	363	0	0	110	110	291	294	236	236	0	0	204	204	290	295	NA
HmerF11	35	mer	0	0	364	364	108	108	231	231	208	208	330	333	129	135	0	0	205	208	267	267	NA	NA	198	198	0	0	147	147	0	0	363	363	0	0	110	110	288	294	236	236	0	0	204	204	287	290	0
HmerF12	35	mer	0	0	364	364	108	108	231	231	208	208	330	330	135	135	0	0	217	217	267	267	284	286	198	198	0	0	147	147	0	0	357	357	0	0	110	110	288	290	236	236	0	0	204	204	295	295	0
HmerF13	35	mer	0	0	364	364	108	108	231	231	208	208	330	333	139	139	0	0	205	217	267	267	284	286	198	198	0	0	147	147	0	0	363	363	0	0	110	110	288	290	236	236	0	0	204	204	295	295	0
HmerF14	35	-	0	0	355	364	108	108	231	231	208	208	330	333	132	135	0	0	208	208	267	267	284	284	198	198	0	0	147	147	0	0	363	363	0	0	110	110	288	290	236	236	0	0	204	204	289	290	0
HmerF15	35	-	0	0	364	364	108	108	231	231	208	211	330	333	135	135	0	0	205	208	267	267	284	286	198	198	0	0	147	147	0	0	363	363	0	0	110	110	288	290	236	236	0	0	204	204	287	295	0
HmerF16	35	-	0	0	355	364	108	108	231	231	208	208	330	333	129	135	0	0	208	208	267	267	NA	NA	198	198	0	0	147	147	0	0	363	363	0	0	110	110	290	290	236	236	0	0	204	204	295	295	0
HmerF17	35	-	0	0	364	364	108	108	231	231	208	208	330	333	135	135	0	0	208	217	267	267	285	285	198	198	0	0	147	147	0	0	357	363	0	0	110	110	288	288	236	236	0	0	204	204	289	295	0
HmerF18	35	-	0	0	364	364	108	108	231	231	208	208	330	333	123	135	0	0	205	217	267	267	285	286	198	198	0	0	147	147	0	0	363	363	0	0	110	110	290	290	236	236	0	0	204	204	289	295	0
HmerM11	35	mer	0	0	364	364	108	108	231	231	208	211	330	333	135	135	0	0	205	217	267	267	284	286	198	198	0	0	147	147	0	0	357	357	0	0	110	110	288	294	236	236	0	0	204	204	287	287	0
HmerM12	35	mer	0	0	364	364	108	108	231	231	208	211	330	330	135	135	0	0	217	217	267	267	284	284	198	198	0	0	147	147	0	0	363	363	0	0	110	110	288	294	236	236	0	0	204	204	287	290	0
HmerM13	35	mer	0	0	355	364	108	108	231	231	208	211	330	330	132	135	0	0	208	208	267	267	284	286	198	198	0	0	147	147	0	0	363	363	0	0	110	110	288	290	236	236	0	0	204	204	287	298	0
HmerM14	35	-	0	0	364	364	108	108	231	231	208	211	330	330	135	135	0	0	217	217	267	267	284	285	198	198	0	0	147	147	0	0	363	363	0	0	110	110	288	294	236	236	0	0	204	204	295	295	0
HmerM15	35	-	0	0	364	364	108	108	231	231	208	211	330	333	135	135	0	0	217	217	267	267	285	285	198	198	0	0	147	151	0	0	363	363	0	0	110	110	288	294	236	236	0	0	204	204	295	295	0
HmerM16	35	-	0	0	355	364	108	108	231	231	208	208	333	333	135	135	0	0	205	208	267	267	284	286	198	198	0	0	147	147	0	0	363	363	0	0	110	110	288	290	236	236	0	0	204	204	287	287	0
HmerM17	35	-	0	0	364	364	108	108	231	231	208	211	330	333	135	135	0	0	208	208	267	267	284	286	198	198	0	0	147	147	0	0	363	363	0	0	110	110	288	294	236	236	0	0	204	204	287	295	0
HmerM18	35	-	0	0	355	364	108	108	231	231	208	211	330	330	123	135	0	0	217	217	267	267	285	286	198	198	0	0	147	151	0	0	363	363	0	0	110	110	288	290	236	236	0	0	204	204	287	289	0
[truncated: 5 more columns]
