# Supplementary material for: The effect of phylogeographic history on species boundaries: a comparative framework in Hyla tree frogs
Source: Sci Rep. 2020 Mar 26;10:5502. doi: 10.1038/s41598-020-62382-4 (PMC7099067; doi:10.1038/s41598-020-62382-4)
Supplement: Supplementary file 1 — Supplementary Information. [file 41598_2020_62382_MOESM1_ESM.zip › Data_phylogeography.xlsx]

## Sheet: Data_phylogeography
Species	Lat.	Long.	Origin
molleri	38.6037	-9.1531	Barth et al. 2011 Amphibia-Reptilia 32, 557–564
molleri	38.8352	-2.4585	Barth et al. 2011 Amphibia-Reptilia 32, 557–564
molleri	39.4131	-7.4583	Barth et al. 2011 Amphibia-Reptilia 32, 557–564
molleri	40.0933	-5.2128	Barth et al. 2011 Amphibia-Reptilia 32, 557–564
molleri	40.2753	-4.6669	Barth et al. 2011 Amphibia-Reptilia 32, 557–564
molleri	40.8906	-3.5536	Barth et al. 2011 Amphibia-Reptilia 32, 557–564
molleri	40.9031	-3.9003	Barth et al. 2011 Amphibia-Reptilia 32, 557–564
molleri	41.9278	-7.6306	Barth et al. 2011 Amphibia-Reptilia 32, 557–564
molleri	41.9375	-7.4728	Barth et al. 2011 Amphibia-Reptilia 32, 557–564
molleri	42.0542	-7.8239	Barth et al. 2011 Amphibia-Reptilia 32, 557–564
molleri	42.1264	-6.8508	Barth et al. 2011 Amphibia-Reptilia 32, 557–564
molleri	42.3477	-3.84126	Barth et al. 2011 Amphibia-Reptilia 32, 557–564
molleri	42.3844	-3.84239	Barth et al. 2011 Amphibia-Reptilia 32, 557–564
molleri	42.4544	-8.845	Barth et al. 2011 Amphibia-Reptilia 32, 557–564
molleri	42.4761	-8.9044	Barth et al. 2011 Amphibia-Reptilia 32, 557–564
molleri	42.5281	-7.4311	Barth et al. 2011 Amphibia-Reptilia 32, 557–564
molleri	42.5286	-8.8689	Barth et al. 2011 Amphibia-Reptilia 32, 557–564
molleri	42.616	-3.87063	Barth et al. 2011 Amphibia-Reptilia 32, 557–564
molleri	42.6253	-9.0417	Barth et al. 2011 Amphibia-Reptilia 32, 557–564
molleri	42.6625	-3.6486	Barth et al. 2011 Amphibia-Reptilia 32, 557–564
molleri	43.0217	-7.8931	Barth et al. 2011 Amphibia-Reptilia 32, 557–564
molleri	43.0278	-6.2258	Barth et al. 2011 Amphibia-Reptilia 32, 557–564
molleri	43.0381	-8.0081	Barth et al. 2011 Amphibia-Reptilia 32, 557–564
molleri	43.1261	-8.7425	Barth et al. 2011 Amphibia-Reptilia 32, 557–564
molleri	43.1561	-7.9033	Barth et al. 2011 Amphibia-Reptilia 32, 557–564
molleri	43.16	-7.4758	Barth et al. 2011 Amphibia-Reptilia 32, 557–564
molleri	43.2242	-8.4219	Barth et al. 2011 Amphibia-Reptilia 32, 557–564
molleri	43.2381	-8.1508	Barth et al. 2011 Amphibia-Reptilia 32, 557–564
molleri	43.2442	-7.5514	Barth et al. 2011 Amphibia-Reptilia 32, 557–564
molleri	43.2789	-8.0222	Barth et al. 2011 Amphibia-Reptilia 32, 557–564
molleri	43.3094	-8.5481	Barth et al. 2011 Amphibia-Reptilia 32, 557–564
molleri	43.4394	-7.9894	Barth et al. 2011 Amphibia-Reptilia 32, 557–564
molleri	43.7014	-7.8575	Barth et al. 2011 Amphibia-Reptilia 32, 557–564
sarda	41.6833	9.33333	Bisconti et al. 2011 Biol. J. Linn. Soc. 103, 159–167
sarda	42.7167	9.18333	Bisconti et al. 2011 Biol. J. Linn. Soc. 103, 159–167
sarda	39.1333	9.51667	Bisconti et al. 2011 Mol. Ecol. 20, 5313–5327
sarda	39.15	8.28333	Bisconti et al. 2011 Mol. Ecol. 20, 5313–5327
sarda	39.1833	8.85	Bisconti et al. 2011 Mol. Ecol. 20, 5313–5327
sarda	39.3	8.65	Bisconti et al. 2011 Mol. Ecol. 20, 5313–5327
sarda	39.3167	8.65	Bisconti et al. 2011 Mol. Ecol. 20, 5313–5327
sarda	39.7167	9.03333	Bisconti et al. 2011 Mol. Ecol. 20, 5313–5327
sarda	39.7167	9.65	Bisconti et al. 2011 Mol. Ecol. 20, 5313–5327
sarda	39.9	8.58333	Bisconti et al. 2011 Mol. Ecol. 20, 5313–5327
sarda	39.9667	9.51667	Bisconti et al. 2011 Mol. Ecol. 20, 5313–5327
sarda	40.2	8.58333	Bisconti et al. 2011 Mol. Ecol. 20, 5313–5327
sarda	40.5667	9.76666	Bisconti et al. 2011 Mol. Ecol. 20, 5313–5327
sarda	40.6331	9.73878	Bisconti et al. 2011 Mol. Ecol. 20, 5313–5327
sarda	40.85	9.15	Bisconti et al. 2011 Mol. Ecol. 20, 5313–5327
sarda	41.0429	8.24226	Bisconti et al. 2011 Mol. Ecol. 20, 5313–5327
sarda	41.05	9.2	Bisconti et al. 2011 Mol. Ecol. 20, 5313–5327
sarda	41.65	9.1833	Bisconti et al. 2011 Mol. Ecol. 20, 5313–5327
sarda	42.3167	8.66667	Bisconti et al. 2011 Mol. Ecol. 20, 5313–5327
sarda	42.6333	9.43333	Bisconti et al. 2011 Mol. Ecol. 20, 5313–5327
sarda	42.7833	10.25	Bisconti et al. 2011 Mol. Ecol. 20, 5313–5327
sarda	43.0333	9.83333	Bisconti et al. 2011 Mol. Ecol. 20, 5313–5327
perrini	45.8167	13.55	Canestrelli et al. 2007 Genetica 130, 241–255
perrini	45.9	13.5333	Canestrelli et al. 2007 Genetica 130, 241–255
perrini	45.9333	13.55	Canestrelli et al. 2007 Genetica 130, 241–255
perrini	45.95	12.6333	Canestrelli et al. 2007 Genetica 130, 241–255
perrini	46.0833	13.3167	Canestrelli et al. 2007 Genetica 130, 241–255
intermedia	36.8667	15.1333	Canestrelli et al. 2007 Mol. Ecol. 16, 4808–4821
intermedia	37.8167	13.3	Canestrelli et al. 2007 Mol. Ecol. 16, 4808–4821
intermedia	37.9167	14.0167	Canestrelli et al. 2007 Mol. Ecol. 16, 4808–4821
intermedia	38.15	15.6833	Canestrelli et al. 2007 Mol. Ecol. 16, 4808–4821
intermedia	38.1833	15.3667	Canestrelli et al. 2007 Mol. Ecol. 16, 4808–4821
intermedia	38.7333	16.1667	Canestrelli et al. 2007 Mol. Ecol. 16, 4808–4821
intermedia	39.25	16.7667	Canestrelli et al. 2007 Mol. Ecol. 16, 4808–4821
intermedia	39.3333	16.1167	Canestrelli et al. 2007 Mol. Ecol. 16, 4808–4821
intermedia	40.1167	15.7833	Canestrelli et al. 2007 Mol. Ecol. 16, 4808–4821
intermedia	41.4667	12.9333	Canestrelli et al. 2007 Mol. Ecol. 16, 4808–4821
intermedia	41.7167	15.7167	Canestrelli et al. 2007 Mol. Ecol. 16, 4808–4821
intermedia	41.75	12.3333	Canestrelli et al. 2007 Mol. Ecol. 16, 4808–4821
intermedia	42.6667	13.9833	Canestrelli et al. 2007 Mol. Ecol. 16, 4808–4821
intermedia	43.5667	13.4333	Canestrelli et al. 2007 Mol. Ecol. 16, 4808–4821
intermedia	43.8167	11.4667	Canestrelli et al. 2007 Mol. Ecol. 16, 4808–4821
intermedia	43.8333	11.95	Canestrelli et al. 2007 Mol. Ecol. 16, 4808–4821
perrini	44.6167	10.2667	Canestrelli et al. 2007 Mol. Ecol. 16, 4808–4821
perrini	45.1167	7.56666	Canestrelli et al. 2007 Mol. Ecol. 16, 4808–4821
perrini	45.15	10.0167	Canestrelli et al. 2007 Mol. Ecol. 16, 4808–4821
perrini	45.4833	8.65	Canestrelli et al. 2007 Mol. Ecol. 16, 4808–4821
perrini	45.5667	12.0833	Canestrelli et al. 2007 Mol. Ecol. 16, 4808–4821
perrini	46.0167	8.9	Canestrelli et al. 2007 Mol. Ecol. 16, 4808–4821
perrini	46.03	8.91	Canestrelli et al. 2007 Mol. Ecol. 16, 4808–4821
perrini	46.1667	13.0833	Canestrelli et al. 2007 Mol. Ecol. 16, 4808–4821
perrini	45.1333	12.0667	Canestrelli et al. 2007 Mol. Ecol. 16, 4808–4821
perrini-intermedia	43.9833	12.4167	Canestrelli et al. 2007 Mol. Ecol. 16, 4808–4821
perrini-intermedia	44.154	12.0833	Canestrelli et al. 2007 Mol. Ecol. 16, 4808–4821
perrini-intermedia	44.5	12.2667	Canestrelli et al. 2007 Mol. Ecol. 16, 4808–4821
meridionalis-arborea-molleri	45.4695	0.139078	Drillon et al. 2019 Biol. J. Linn. Soc. 126, 743–750
arborea	35.1897	25.4557	Dufresnes et al. 2013 Mol. Ecol. 22, 5669–5684
arborea	36.8326	22.7059	Dufresnes et al. 2013 Mol. Ecol. 22, 5669–5684
arborea	38.1292	21.3843	Dufresnes et al. 2013 Mol. Ecol. 22, 5669–5684
arborea	38.4426	21.1251	Dufresnes et al. 2013 Mol. Ecol. 22, 5669–5684
arborea	39.562	22.0813	Dufresnes et al. 2013 Mol. Ecol. 22, 5669–5684
arborea	40.3102	19.4579	Dufresnes et al. 2013 Mol. Ecol. 22, 5669–5684
arborea	40.4286	19.8504	Dufresnes et al. 2013 Mol. Ecol. 22, 5669–5684
arborea	40.5454	22.5949	Dufresnes et al. 2013 Mol. Ecol. 22, 5669–5684
arborea	40.722	22.6671	Dufresnes et al. 2013 Mol. Ecol. 22, 5669–5684
arborea	41.1816	22.7611	Dufresnes et al. 2013 Mol. Ecol. 22, 5669–5684
arborea	41.2213	21.4464	Dufresnes et al. 2013 Mol. Ecol. 22, 5669–5684
arborea	41.5025	21.2927	Dufresnes et al. 2013 Mol. Ecol. 22, 5669–5684
arborea	41.5114	21.6822	Dufresnes et al. 2013 Mol. Ecol. 22, 5669–5684
arborea	41.529	19.6817	Dufresnes et al. 2013 Mol. Ecol. 22, 5669–5684
arborea	41.7341	22.1744	Dufresnes et al. 2013 Mol. Ecol. 22, 5669–5684
arborea	41.9137	21.6429	Dufresnes et al. 2013 Mol. Ecol. 22, 5669–5684
arborea	42.0355	21.6034	Dufresnes et al. 2013 Mol. Ecol. 22, 5669–5684
arborea	42.1478	21.9765	Dufresnes et al. 2013 Mol. Ecol. 22, 5669–5684
arborea	42.3288	21.8964	Dufresnes et al. 2013 Mol. Ecol. 22, 5669–5684
arborea	42.3431	20.573	Dufresnes et al. 2013 Mol. Ecol. 22, 5669–5684
arborea	42.507	20.9355	Dufresnes et al. 2013 Mol. Ecol. 22, 5669–5684
arborea	42.5271	18.351	Dufresnes et al. 2013 Mol. Ecol. 22, 5669–5684
arborea	42.5963	20.6523	Dufresnes et al. 2013 Mol. Ecol. 22, 5669–5684
arborea	42.6049	19.5564	Dufresnes et al. 2013 Mol. Ecol. 22, 5669–5684
arborea	42.6408	20.4245	Dufresnes et al. 2013 Mol. Ecol. 22, 5669–5684
arborea	43.0091	21.2334	Dufresnes et al. 2013 Mol. Ecol. 22, 5669–5684
arborea	43.0722	17.4141	Dufresnes et al. 2013 Mol. Ecol. 22, 5669–5684
arborea	43.9405	15.5221	Dufresnes et al. 2013 Mol. Ecol. 22, 5669–5684
arborea	44.7422	20.1382	Dufresnes et al. 2013 Mol. Ecol. 22, 5669–5684
arborea	45.1704	14.6229	Dufresnes et al. 2013 Mol. Ecol. 22, 5669–5684
arborea	45.3405	13.8101	Dufresnes et al. 2013 Mol. Ecol. 22, 5669–5684
arborea	45.3984	5.99639	Dufresnes et al. 2013 Mol. Ecol. 22, 5669–5684
arborea	45.4706	6.06304	Dufresnes et al. 2013 Mol. Ecol. 22, 5669–5684
arborea	45.5435	15.5729	Dufresnes et al. 2013 Mol. Ecol. 22, 5669–5684
arborea	45.7742	15.9028	Dufresnes et al. 2013 Mol. Ecol. 22, 5669–5684
arborea	45.9595	5.0434	Dufresnes et al. 2013 Mol. Ecol. 22, 5669–5684
arborea	46.5025	6.41958	Dufresnes et al. 2013 Mol. Ecol. 22, 5669–5684
arborea	46.5183	4.72077	Dufresnes et al. 2013 Mol. Ecol. 22, 5669–5684
arborea	46.6222	24.6019	Dufresnes et al. 2013 Mol. Ecol. 22, 5669–5684
arborea	47.1311	18.9987	Dufresnes et al. 2013 Mol. Ecol. 22, 5669–5684
arborea	47.582	8.60201	Dufresnes et al. 2013 Mol. Ecol. 22, 5669–5684
arborea	47.6022	22.2712	Dufresnes et al. 2013 Mol. Ecol. 22, 5669–5684
arborea	47.714	22.332	Dufresnes et al. 2013 Mol. Ecol. 22, 5669–5684
arborea	47.9261	16.8634	Dufresnes et al. 2013 Mol. Ecol. 22, 5669–5684
arborea	52.09	17.38	Dufresnes et al. 2013 Mol. Ecol. 22, 5669–5684
arborea	52.1159	6.47748	Dufresnes et al. 2013 Mol. Ecol. 22, 5669–5684
arborea	52.3853	6.93039	Dufresnes et al. 2013 Mol. Ecol. 22, 5669–5684
arborea-molleri	48.0233	-1.93741	Dufresnes et al. 2013 Mol. Ecol. 22, 5669–5684
arborea-molleri	48.0478	-1.86931	Dufresnes et al. 2013 Mol. Ecol. 22, 5669–5684
arborea-molleri	48.0674	-1.97835	Dufresnes et al. 2013 Mol. Ecol. 22, 5669–5684
arborea	55.558	13.637	Dufresnes et al. 2013 Mol. Ecol. 22, 5669–5684
arborea	40.656	23.594	Dufresnes et al. 2015 BMC Evol. Biol. 15, 155
arborea	40.82	22.849	Dufresnes et al. 2015 BMC Evol. Biol. 15, 155
arborea	40.896	24.767	Dufresnes et al. 2015 BMC Evol. Biol. 15, 155
arborea	40.906	24.85	Dufresnes et al. 2015 BMC Evol. Biol. 15, 155
arborea	40.965	25.605	Dufresnes et al. 2015 BMC Evol. Biol. 15, 155
arborea	41.011	25.183	Dufresnes et al. 2015 BMC Evol. Biol. 15, 155
arborea	41.023	25.5	Dufresnes et al. 2015 BMC Evol. Biol. 15, 155
arborea	41.044	25.173	Dufresnes et al. 2015 BMC Evol. Biol. 15, 155
arborea	41.072	25.751	Dufresnes et al. 2015 BMC Evol. Biol. 15, 155
arborea	41.097	24.134	Dufresnes et al. 2015 BMC Evol. Biol. 15, 155
arborea	41.251	23.211	Dufresnes et al. 2015 BMC Evol. Biol. 15, 155
arborea	41.79	23.191	Dufresnes et al. 2015 BMC Evol. Biol. 15, 155
arborea	42.106	22.838	Dufresnes et al. 2015 BMC Evol. Biol. 15, 155
arborea	43.226	21.502	Dufresnes et al. 2015 BMC Evol. Biol. 15, 155
orientalis	38.8513	27.0244	Dufresnes et al. 2015 BMC Evol. Biol. 15, 155
orientalis	39.0396	27.0875	Dufresnes et al. 2015 BMC Evol. Biol. 15, 155
orientalis	39.1787	26.8274	Dufresnes et al. 2015 BMC Evol. Biol. 15, 155
orientalis	39.6689	26.3913	Dufresnes et al. 2015 BMC Evol. Biol. 15, 155
orientalis	39.9346	26.2982	Dufresnes et al. 2015 BMC Evol. Biol. 15, 155
orientalis	40.0886	33.4094	Dufresnes et al. 2015 BMC Evol. Biol. 15, 155
orientalis	40.1727	28.3865	Dufresnes et al. 2015 BMC Evol. Biol. 15, 155
orientalis	40.7986	32.1704	Dufresnes et al. 2015 BMC Evol. Biol. 15, 155
orientalis	40.866	26.032	Dufresnes et al. 2015 BMC Evol. Biol. 15, 155
orientalis	40.903	25.91	Dufresnes et al. 2015 BMC Evol. Biol. 15, 155
orientalis	40.918	25.921	Dufresnes et al. 2015 BMC Evol. Biol. 15, 155
orientalis	41.032	26.281	Dufresnes et al. 2015 BMC Evol. Biol. 15, 155
orientalis	41.0537	26.2455	Dufresnes et al. 2015 BMC Evol. Biol. 15, 155
orientalis	41.0836	30.76	Dufresnes et al. 2015 BMC Evol. Biol. 15, 155
orientalis	41.232	26.016	Dufresnes et al. 2015 BMC Evol. Biol. 15, 155
orientalis	41.238	26.01	Dufresnes et al. 2015 BMC Evol. Biol. 15, 155
orientalis	41.2886	26.2535	Dufresnes et al. 2015 BMC Evol. Biol. 15, 155
orientalis	41.3335	26.4937	Dufresnes et al. 2015 BMC Evol. Biol. 15, 155
orientalis	41.6325	34.4165	Dufresnes et al. 2015 BMC Evol. Biol. 15, 155
orientalis	41.8791	25.8526	Dufresnes et al. 2015 BMC Evol. Biol. 15, 155
orientalis	42.0231	28.0091	Dufresnes et al. 2015 BMC Evol. Biol. 15, 155
orientalis	42.354	23.323	Dufresnes et al. 2015 BMC Evol. Biol. 15, 155
orientalis	42.4441	27.4667	Dufresnes et al. 2015 BMC Evol. Biol. 15, 155
orientalis	42.5863	26.7436	Dufresnes et al. 2015 BMC Evol. Biol. 15, 155
orientalis	42.678	22.355	Dufresnes et al. 2015 BMC Evol. Biol. 15, 155
orientalis	42.7628	25.3627	Dufresnes et al. 2015 BMC Evol. Biol. 15, 155
orientalis	42.805	22.534	Dufresnes et al. 2015 BMC Evol. Biol. 15, 155
orientalis	42.8132	25.2608	Dufresnes et al. 2015 BMC Evol. Biol. 15, 155
orientalis	42.879	25.455	Dufresnes et al. 2015 BMC Evol. Biol. 15, 155
orientalis	42.9217	26.7531	Dufresnes et al. 2015 BMC Evol. Biol. 15, 155
orientalis	42.9992	22.6398	Dufresnes et al. 2015 BMC Evol. Biol. 15, 155
orientalis	43.0612	22.6808	Dufresnes et al. 2015 BMC Evol. Biol. 15, 155
orientalis	43.227	22.348	Dufresnes et al. 2015 BMC Evol. Biol. 15, 155
orientalis	43.325	22.112	Dufresnes et al. 2015 BMC Evol. Biol. 15, 155
orientalis	43.378	22.245	Dufresnes et al. 2015 BMC Evol. Biol. 15, 155
orientalis	43.379	22.254	Dufresnes et al. 2015 BMC Evol. Biol. 15, 155
orientalis	43.398	22.344	Dufresnes et al. 2015 BMC Evol. Biol. 15, 155
orientalis	43.4	24.6	Dufresnes et al. 2015 BMC Evol. Biol. 15, 155
orientalis	43.404	22.45	Dufresnes et al. 2015 BMC Evol. Biol. 15, 155
orientalis	43.432	23.373	Dufresnes et al. 2015 BMC Evol. Biol. 15, 155
orientalis	43.4383	23.4201	Dufresnes et al. 2015 BMC Evol. Biol. 15, 155
orientalis	43.4447	25.4015	Dufresnes et al. 2015 BMC Evol. Biol. 15, 155
orientalis	43.5472	23.8026	Dufresnes et al. 2015 BMC Evol. Biol. 15, 155
orientalis	43.5809	23.5871	Dufresnes et al. 2015 BMC Evol. Biol. 15, 155
orientalis	43.5903	22.7703	Dufresnes et al. 2015 BMC Evol. Biol. 15, 155
orientalis	43.6751	23.452	Dufresnes et al. 2015 BMC Evol. Biol. 15, 155
orientalis	43.7106	23.8423	Dufresnes et al. 2015 BMC Evol. Biol. 15, 155
orientalis	44.0903	27.1469	Dufresnes et al. 2015 BMC Evol. Biol. 15, 155
arborea-orientalis	40.937	25.692	Dufresnes et al. 2015 BMC Evol. Biol. 15, 155
arborea-orientalis	40.954	25.907	Dufresnes et al. 2015 BMC Evol. Biol. 15, 155
arborea-orientalis	40.955	25.718	Dufresnes et al. 2015 BMC Evol. Biol. 15, 155
arborea-orientalis	40.96	25.718	Dufresnes et al. 2015 BMC Evol. Biol. 15, 155
arborea-orientalis	40.979	25.915	Dufresnes et al. 2015 BMC Evol. Biol. 15, 155
arborea-orientalis	40.98	25.792	Dufresnes et al. 2015 BMC Evol. Biol. 15, 155
arborea-orientalis	41.047	25.629	Dufresnes et al. 2015 BMC Evol. Biol. 15, 155
arborea-orientalis	42.177	22.68	Dufresnes et al. 2015 BMC Evol. Biol. 15, 155
arborea-orientalis	42.423	22.454	Dufresnes et al. 2015 BMC Evol. Biol. 15, 155
arborea-orientalis	43.369	21.8	Dufresnes et al. 2015 BMC Evol. Biol. 15, 155
arborea-orientalis	44.439	22.146	Dufresnes et al. 2015 BMC Evol. Biol. 15, 155
arborea-orientalis	44.159	22.315	Dufresnes et al. 2015 BMC Evol. Biol. 15, 155
arborea-orientalis	43.306	22.028	Dufresnes et al. 2015 BMC Evol. Biol. 15, 155
arborea-orientalis	43.182	21.879	Dufresnes et al. 2015 BMC Evol. Biol. 15, 155
arborea-orientalis	43.192	21.691	Dufresnes et al. 2015 BMC Evol. Biol. 15, 155
perrini	44.81	7.44	Dufresnes et al. 2015 Conserv. Genet. 16, 1507–1513
perrini	45.35	8.2	Dufresnes et al. 2015 Conserv. Genet. 16, 1507–1513
arborea-perrini	46.39	6.9	Dufresnes et al. 2015 Conserv. Genet. 16, 1507–1513
orientalis	36.3	30.1333	Dufresnes et al. 2016 Mol. Ecol. 25, 4285–4300
orientalis	38.5	48.8	Dufresnes et al. 2016 Mol. Ecol. 25, 4285–4300
orientalis	38.7642	48.7653	Dufresnes et al. 2016 Mol. Ecol. 25, 4285–4300
orientalis	40.3555	37.4579	Dufresnes et al. 2016 Mol. Ecol. 25, 4285–4300
orientalis	40.5833	39.45	Dufresnes et al. 2016 Mol. Ecol. 25, 4285–4300
orientalis	40.7349	36.4155	Dufresnes et al. 2016 Mol. Ecol. 25, 4285–4300
orientalis	40.9094	40.0858	Dufresnes et al. 2016 Mol. Ecol. 25, 4285–4300
orientalis	40.9594	40.0002	Dufresnes et al. 2016 Mol. Ecol. 25, 4285–4300
orientalis	40.9683	40.3798	Dufresnes et al. 2016 Mol. Ecol. 25, 4285–4300
orientalis	40.9838	39.826	Dufresnes et al. 2016 Mol. Ecol. 25, 4285–4300
orientalis	41.1866	36.1127	Dufresnes et al. 2016 Mol. Ecol. 25, 4285–4300
orientalis	41.1937	34.028	Dufresnes et al. 2016 Mol. Ecol. 25, 4285–4300
orientalis	41.2512	41.7722	Dufresnes et al. 2016 Mol. Ecol. 25, 4285–4300
orientalis	41.2585	42.3077	Dufresnes et al. 2016 Mol. Ecol. 25, 4285–4300
orientalis	41.8333	46.2833	Dufresnes et al. 2016 Mol. Ecol. 25, 4285–4300
orientalis	42	47.9667	Dufresnes et al. 2016 Mol. Ecol. 25, 4285–4300
orientalis	42.206	43.967	Dufresnes et al. 2016 Mol. Ecol. 25, 4285–4300
orientalis	42.4751	43.7564	Dufresnes et al. 2016 Mol. Ecol. 25, 4285–4300
orientalis	42.963	44.729	Dufresnes et al. 2016 Mol. Ecol. 25, 4285–4300
orientalis	42.995	44.69	Dufresnes et al. 2016 Mol. Ecol. 25, 4285–4300
orientalis	43.1833	40.3667	Dufresnes et al. 2016 Mol. Ecol. 25, 4285–4300
orientalis	44.085	40.766	Dufresnes et al. 2016 Mol. Ecol. 25, 4285–4300
orientalis	44.2067	43.0894	Dufresnes et al. 2016 Mol. Ecol. 25, 4285–4300
orientalis	44.4061	34.0024	Dufresnes et al. 2016 Mol. Ecol. 25, 4285–4300
orientalis	44.4667	33.6667	Dufresnes et al. 2016 Mol. Ecol. 25, 4285–4300
orientalis	44.5024	33.4888	Dufresnes et al. 2016 Mol. Ecol. 25, 4285–4300
orientalis	44.667	39.143	Dufresnes et al. 2016 Mol. Ecol. 25, 4285–4300
orientalis	44.712	38.688	Dufresnes et al. 2016 Mol. Ecol. 25, 4285–4300
orientalis	44.7333	38.7167	Dufresnes et al. 2016 Mol. Ecol. 25, 4285–4300
orientalis	44.7857	34.4277	Dufresnes et al. 2016 Mol. Ecol. 25, 4285–4300
orientalis	44.9343	35.2234	Dufresnes et al. 2016 Mol. Ecol. 25, 4285–4300
orientalis	44.95	35.2333	Dufresnes et al. 2016 Mol. Ecol. 25, 4285–4300
orientalis	44.994	38.958	Dufresnes et al. 2016 Mol. Ecol. 25, 4285–4300
orientalis	45.2833	37.3333	Dufresnes et al. 2016 Mol. Ecol. 25, 4285–4300
orientalis	46.6823	32.9081	Dufresnes et al. 2016 Mol. Ecol. 25, 4285–4300
orientalis	47.3833	29.2	Dufresnes et al. 2016 Mol. Ecol. 25, 4285–4300
orientalis	48.3903	24.6029	Dufresnes et al. 2016 Mol. Ecol. 25, 4285–4300
orientalis	48.8532	37.6053	Dufresnes et al. 2016 Mol. Ecol. 25, 4285–4300
orientalis	48.8996	37.1524	Dufresnes et al. 2016 Mol. Ecol. 25, 4285–4300
orientalis	48.9626	32.2402	Dufresnes et al. 2016 Mol. Ecol. 25, 4285–4300
orientalis	49.4814	36.594	Dufresnes et al. 2016 Mol. Ecol. 25, 4285–4300
orientalis	49.6439	36.3567	Dufresnes et al. 2016 Mol. Ecol. 25, 4285–4300
orientalis	49.6627	36.3638	Dufresnes et al. 2016 Mol. Ecol. 25, 4285–4300
orientalis	50.013	32.994	Dufresnes et al. 2016 Mol. Ecol. 25, 4285–4300
orientalis	51.4807	23.8559	Dufresnes et al. 2016 Mol. Ecol. 25, 4285–4300
arborea	50.93	16.9	Dufresnes et al. 2016 Sci. Rep. 6, 21029
arborea	51.19	15.11	Dufresnes et al. 2016 Sci. Rep. 6, 21029
arborea	51.19	17.14	Dufresnes et al. 2016 Sci. Rep. 6, 21029
arborea	52.01	16.31	Dufresnes et al. 2016 Sci. Rep. 6, 21029
arborea	52.01	16.63	Dufresnes et al. 2016 Sci. Rep. 6, 21029
arborea	52.03	15.05	Dufresnes et al. 2016 Sci. Rep. 6, 21029
arborea	52.03	15.56	Dufresnes et al. 2016 Sci. Rep. 6, 21029
arborea	52.04	15.16	Dufresnes et al. 2016 Sci. Rep. 6, 21029
arborea	52.07	15.8	Dufresnes et al. 2016 Sci. Rep. 6, 21029
arborea	52.16	15.59	Dufresnes et al. 2016 Sci. Rep. 6, 21029
arborea	52.26	16.5	Dufresnes et al. 2016 Sci. Rep. 6, 21029
arborea	52.31	15.44	Dufresnes et al. 2016 Sci. Rep. 6, 21029
arborea	52.35	16.26	Dufresnes et al. 2016 Sci. Rep. 6, 21029
arborea	52.44	16.66	Dufresnes et al. 2016 Sci. Rep. 6, 21029
arborea	52.53	16.5	Dufresnes et al. 2016 Sci. Rep. 6, 21029
arborea	52.56	17.14	Dufresnes et al. 2016 Sci. Rep. 6, 21029
arborea	52.57	16.2	Dufresnes et al. 2016 Sci. Rep. 6, 21029
arborea	52.62	16.41	Dufresnes et al. 2016 Sci. Rep. 6, 21029
arborea	52.64	17.1	Dufresnes et al. 2016 Sci. Rep. 6, 21029
arborea	53.31	14.71	Dufresnes et al. 2016 Sci. Rep. 6, 21029
arborea	53.65	16.18	Dufresnes et al. 2016 Sci. Rep. 6, 21029
arborea	53.72	15.61	Dufresnes et al. 2016 Sci. Rep. 6, 21029
arborea	53.74	16.66	Dufresnes et al. 2016 Sci. Rep. 6, 21029
arborea	54.03	15.35	Dufresnes et al. 2016 Sci. Rep. 6, 21029
arborea	54.06	15.63	Dufresnes et al. 2016 Sci. Rep. 6, 21029
arborea	54.58	16.95	Dufresnes et al. 2016 Sci. Rep. 6, 21029
orientalis	52.09	20.4	Dufresnes et al. 2016 Sci. Rep. 6, 21029
orientalis	52.17	21.45	Dufresnes et al. 2016 Sci. Rep. 6, 21029
orientalis	52.37	20.37	Dufresnes et al. 2016 Sci. Rep. 6, 21029
orientalis	52.44	19.87	Dufresnes et al. 2016 Sci. Rep. 6, 21029
orientalis	52.48	18.71	Dufresnes et al. 2016 Sci. Rep. 6, 21029
orientalis	52.99	16.86	Dufresnes et al. 2016 Sci. Rep. 6, 21029
orientalis	53.11	17.65	Dufresnes et al. 2016 Sci. Rep. 6, 21029
orientalis	53.15	17.28	Dufresnes et al. 2016 Sci. Rep. 6, 21029
orientalis	53.15	22.17	Dufresnes et al. 2016 Sci. Rep. 6, 21029
orientalis	53.21	19.37	Dufresnes et al. 2016 Sci. Rep. 6, 21029
orientalis	53.64	17.86	Dufresnes et al. 2016 Sci. Rep. 6, 21029
orientalis	53.66	17.33	Dufresnes et al. 2016 Sci. Rep. 6, 21029
arborea-orientalis	51.1049	18.767	Dufresnes et al. 2016 Sci. Rep. 6, 21029
arborea-orientalis	51.84	20.29	Dufresnes et al. 2016 Sci. Rep. 6, 21029
arborea-orientalis	51.9	19.4	Dufresnes et al. 2016 Sci. Rep. 6, 21029
arborea-orientalis	51.96	18.79	Dufresnes et al. 2016 Sci. Rep. 6, 21029
arborea-orientalis	51.97	19.49	Dufresnes et al. 2016 Sci. Rep. 6, 21029
arborea-orientalis	52.72	17.69	Dufresnes et al. 2016 Sci. Rep. 6, 21029
arborea-orientalis	52.79	17.99	Dufresnes et al. 2016 Sci. Rep. 6, 21029
arborea-orientalis	53.74	20.7	Dufresnes et al. 2016 Sci. Rep. 6, 21029
arborea-orientalis	53.96	18.39	Dufresnes et al. 2016 Sci. Rep. 6, 21029
arborea-orientalis	54.01	20.15	Dufresnes et al. 2016 Sci. Rep. 6, 21029
arborea-orientalis	54.02	19.54	Dufresnes et al. 2016 Sci. Rep. 6, 21029
intermedia	43.5716	12.0663	Dufresnes et al. 2018 Front. Ecol. Evol. 6, 144
perrini	44.9188	12.273	Dufresnes et al. 2018 Front. Ecol. Evol. 6, 144
perrini-intermedia	44.3159	12.3409	Dufresnes et al. 2018 Front. Ecol. Evol. 6, 144
perrini-intermedia	44.3394	12.3138	Dufresnes et al. 2018 Front. Ecol. Evol. 6, 144
perrini-intermedia	44.5081	12.2232	Dufresnes et al. 2018 Front. Ecol. Evol. 6, 144
felixarabica	30.65	35.6	Dufresnes et al. 2019 Biol. J. Linn. Soc. https://doi.org/10.1093/biolinnean/blz076
felixarabica	30.9743	35.6711	Dufresnes et al. 2019 Biol. J. Linn. Soc. https://doi.org/10.1093/biolinnean/blz076
felixarabica	33.1522	35.638	Dufresnes et al. 2019 Biol. J. Linn. Soc. https://doi.org/10.1093/biolinnean/blz076
felixarabica	33.7324	35.7849	Dufresnes et al. 2019 Biol. J. Linn. Soc. https://doi.org/10.1093/biolinnean/blz076
savignyi	31.7397	34.6303	Dufresnes et al. 2019 Biol. J. Linn. Soc. https://doi.org/10.1093/biolinnean/blz076
savignyi	31.8232	35.585	Dufresnes et al. 2019 Biol. J. Linn. Soc. https://doi.org/10.1093/biolinnean/blz076
savignyi	32.6093	35.6367	Dufresnes et al. 2019 Biol. J. Linn. Soc. https://doi.org/10.1093/biolinnean/blz076
savignyi	33.5939	35.5547	Dufresnes et al. 2019 Biol. J. Linn. Soc. https://doi.org/10.1093/biolinnean/blz076
savignyi	33.6575	35.6089	Dufresnes et al. 2019 Biol. J. Linn. Soc. https://doi.org/10.1093/biolinnean/blz076
savignyi	33.9982	35.8126	Dufresnes et al. 2019 Biol. J. Linn. Soc. https://doi.org/10.1093/biolinnean/blz076
savignyi	34.261	36.0229	Dufresnes et al. 2019 Biol. J. Linn. Soc. https://doi.org/10.1093/biolinnean/blz076
carthaginiensis	36.7138	8.36601	Dufresnes et al. 2019 Mol. Phylogenet. Evol. 134, 291–299
carthaginiensis	36.736	10.933	Dufresnes et al. 2019 Mol. Phylogenet. Evol. 134, 291–299
carthaginiensis	36.789	8.37716	Dufresnes et al. 2019 Mol. Phylogenet. Evol. 134, 291–299
carthaginiensis	36.803	11.027	Dufresnes et al. 2019 Mol. Phylogenet. Evol. 134, 291–299
carthaginiensis	36.808	8.32342	Dufresnes et al. 2019 Mol. Phylogenet. Evol. 134, 291–299
carthaginiensis	36.8256	8.48602	Dufresnes et al. 2019 Mol. Phylogenet. Evol. 134, 291–299
carthaginiensis	36.8472	8.17917	Dufresnes et al. 2019 Mol. Phylogenet. Evol. 134, 291–299
carthaginiensis	36.868	8.728	Dufresnes et al. 2019 Mol. Phylogenet. Evol. 134, 291–299
carthaginiensis	36.955	7.25221	Dufresnes et al. 2019 Mol. Phylogenet. Evol. 134, 291–299
carthaginiensis	37.05	9.398	Dufresnes et al. 2019 Mol. Phylogenet. Evol. 134, 291–299
meridionalis	28.1845	-17.2638	Dufresnes et al. 2019 Mol. Phylogenet. Evol. 134, 291–299
meridionalis	29.0875	-13.5346	Dufresnes et al. 2019 Mol. Phylogenet. Evol. 134, 291–299
meridionalis	29.3847	-13.5203	Dufresnes et al. 2019 Mol. Phylogenet. Evol. 134, 291–299
meridionalis	30.1143	-8.43578	Dufresnes et al. 2019 Mol. Phylogenet. Evol. 134, 291–299
meridionalis	32.6711	-8.91968	Dufresnes et al. 2019 Mol. Phylogenet. Evol. 134, 291–299
meridionalis	33.5743	-6.9091	Dufresnes et al. 2019 Mol. Phylogenet. Evol. 134, 291–299
meridionalis	33.7814	-6.93183	Dufresnes et al. 2019 Mol. Phylogenet. Evol. 134, 291–299
meridionalis	35.3966	1.3515	Dufresnes et al. 2019 Mol. Phylogenet. Evol. 134, 291–299
meridionalis	35.654	-0.977276	Dufresnes et al. 2019 Mol. Phylogenet. Evol. 134, 291–299
meridionalis	35.8457	2.0177	Dufresnes et al. 2019 Mol. Phylogenet. Evol. 134, 291–299
meridionalis	35.8705	1.94693	Dufresnes et al. 2019 Mol. Phylogenet. Evol. 134, 291–299
meridionalis	36.3663	2.6922	Dufresnes et al. 2019 Mol. Phylogenet. Evol. 134, 291–299
meridionalis	36.6478	4.90531	Dufresnes et al. 2019 Mol. Phylogenet. Evol. 134, 291–299
meridionalis	36.6968	4.6029	Dufresnes et al. 2019 Mol. Phylogenet. Evol. 134, 291–299
meridionalis	36.7434	4.3189	Dufresnes et al. 2019 Mol. Phylogenet. Evol. 134, 291–299
meridionalis	36.7574	4.04475	Dufresnes et al. 2019 Mol. Phylogenet. Evol. 134, 291–299
meridionalis	36.7735	5.62878	Dufresnes et al. 2019 Mol. Phylogenet. Evol. 134, 291–299
meridionalis	36.7816	4.42606	Dufresnes et al. 2019 Mol. Phylogenet. Evol. 134, 291–299
meridionalis	36.7851	4.1415	Dufresnes et al. 2019 Mol. Phylogenet. Evol. 134, 291–299
meridionalis	36.7852	4.39519	Dufresnes et al. 2019 Mol. Phylogenet. Evol. 134, 291–299
meridionalis	37.0836	-8.9546	Dufresnes et al. 2019 Mol. Phylogenet. Evol. 134, 291–299
meridionalis	43.4658	-1.2792	Dufresnes et al. 2019 Mol. Phylogenet. Evol. 134, 291–299
meridionalis	43.8168	3.7867	Dufresnes et al. 2019 Mol. Phylogenet. Evol. 134, 291–299
meridionalis	44.1182	5.10705	Dufresnes et al. 2019 Mol. Phylogenet. Evol. 134, 291–299
meridionalis	45.4695	0.139078	Dufresnes et al. 2019 Mol. Phylogenet. Evol. 134, 291–299
meridionalis	45.7517	-0.41534	Dufresnes et al. 2019 Mol. Phylogenet. Evol. 134, 291–299
meridionalis	45.7543	-0.33049	Dufresnes et al. 2019 Mol. Phylogenet. Evol. 134, 291–299
meridionalis-carthaginiensis	36.459	7.43273	Dufresnes et al. 2019 Mol. Phylogenet. Evol. 134, 291–299
orientalis	41.05	41.65	Gül et al. 2012 Amphibia-Reptilia 33, 95–103
orientalis	41.3833	41.85	Gül et al. 2012 Amphibia-Reptilia 33, 95–103
orientalis	37.45	38.2833	Gül et al. 2012 Amphibia-Reptilia 33, 95–103
orientalis	41.3333	41.3	Gül et al. 2012 Amphibia-Reptilia 33, 95–103
orientalis	41.2167	41.1833	Gül et al. 2012 Amphibia-Reptilia 33, 95–103
orientalis	41.183	40.9666	Gül et al. 2012 Amphibia-Reptilia 33, 95–103
orientalis	41.0833	40.7333	Gül et al. 2012 Amphibia-Reptilia 33, 95–103
orientalis	41.0167	40.4167	Gül et al. 2012 Amphibia-Reptilia 33, 95–103
orientalis	40.9333	40.2666	Gül et al. 2012 Amphibia-Reptilia 33, 95–103
orientalis	40.9666	39.6333	Gül et al. 2012 Amphibia-Reptilia 33, 95–103
orientalis	41.2	36.9667	Gül et al. 2012 Amphibia-Reptilia 33, 95–103
orientalis	40.8667	34.9167	Gül et al. 2012 Amphibia-Reptilia 33, 95–103
orientalis	41.2833	28.6666	Gül et al. 2012 Amphibia-Reptilia 33, 95–103
orientalis	41.75	26.5833	Gül et al. 2012 Amphibia-Reptilia 33, 95–103
orientalis	40.15	26.4	Gül et al. 2012 Amphibia-Reptilia 33, 95–103
orientalis	40.4167	26.6666	Gül et al. 2012 Amphibia-Reptilia 33, 95–103
orientalis	40.2167	28.0333	Gül et al. 2012 Amphibia-Reptilia 33, 95–103
orientalis	40.2	29.3167	Gül et al. 2012 Amphibia-Reptilia 33, 95–103
orientalis	38.3167	29.85	Gül et al. 2012 Amphibia-Reptilia 33, 95–103
orientalis	37.0333	30.55	Gül et al. 2012 Amphibia-Reptilia 33, 95–103
orientalis	36.25	32.2833	Gül et al. 2012 Amphibia-Reptilia 33, 95–103
orientalis	36.5833	31.8833	Gül et al. 2012 Amphibia-Reptilia 33, 95–103
orientalis	37.45	28.45	Gül et al. 2012 Amphibia-Reptilia 33, 95–103
orientalis	37.2833	29.3333	Gül et al. 2012 Amphibia-Reptilia 33, 95–103
orientalis	38.5833	27.6167	Gül et al. 2012 Amphibia-Reptilia 33, 95–103
orientalis	42.4333	28.6167	Gül et al. 2012 Amphibia-Reptilia 33, 95–103
orientalis	36.1167	33.1667	Gül et al. 2012 Amphibia-Reptilia 33, 95–103
orientalis	37.1667	34.6167	Gül et al. 2012 Amphibia-Reptilia 33, 95–103
savignyi	37.3333	35.5	Gül et al. 2012 Amphibia-Reptilia 33, 95–103
savignyi	36.8333	34.7333	Gül et al. 2012 Amphibia-Reptilia 33, 95–103
savignyi	36.1667	33.3167	Gül et al. 2012 Amphibia-Reptilia 33, 95–103
savignyi	36.05	33.35	Gül et al. 2012 Amphibia-Reptilia 33, 95–103
savignyi	36.9667	35.3833	Gül et al. 2012 Amphibia-Reptilia 33, 95–103
savignyi	37	35.7	Gül et al. 2012 Amphibia-Reptilia 33, 95–103
savignyi	37.1333	36.183	Gül et al. 2012 Amphibia-Reptilia 33, 95–103
savignyi	37.0167	36.1333	Gül et al. 2012 Amphibia-Reptilia 33, 95–103
savignyi	36.6666	36.2	Gül et al. 2012 Amphibia-Reptilia 33, 95–103
savignyi	37.8	36.6667	Gül et al. 2012 Amphibia-Reptilia 33, 95–103
savignyi	36.7667	37.2167	Gül et al. 2012 Amphibia-Reptilia 33, 95–103
savignyi	37.1	37.6	Gül et al. 2012 Amphibia-Reptilia 33, 95–103
savignyi	37.45	38.2833	Gül et al. 2012 Amphibia-Reptilia 33, 95–103
savignyi	37.05	38.65	Gül et al. 2012 Amphibia-Reptilia 33, 95–103
savignyi	37.3	40.7333	Gül et al. 2012 Amphibia-Reptilia 33, 95–103
savignyi	38.1833	41.4833	Gül et al. 2012 Amphibia-Reptilia 33, 95–103
savignyi	38.7833	38.7333	Gül et al. 2012 Amphibia-Reptilia 33, 95–103
savignyi	40.0167	43.8667	Gül et al. 2012 Amphibia-Reptilia 33, 95–103
savignyi	40.0833	44.1	Gül et al. 2012 Amphibia-Reptilia 33, 95–103
savignyi	38.4	35.33	Gül et al. 2012 Amphibia-Reptilia 33, 95–103
felixarabica	14.22	44.4	Gvoždik et al. 2010 Mol. Phylogenet. Evol. 55, 1146–1166
felixarabica	14.45	44.4	Gvoždik et al. 2010 Mol. Phylogenet. Evol. 55, 1146–1166
felixarabica	14.55	44.35	Gvoždik et al. 2010 Mol. Phylogenet. Evol. 55, 1146–1166
felixarabica	15.2	43.98	Gvoždik et al. 2010 Mol. Phylogenet. Evol. 55, 1146–1166
felixarabica	15.3	44.2	Gvoždik et al. 2010 Mol. Phylogenet. Evol. 55, 1146–1166
felixarabica	15.5	43.88	Gvoždik et al. 2010 Mol. Phylogenet. Evol. 55, 1146–1166
felixarabica	15.55	43.87	Gvoždik et al. 2010 Mol. Phylogenet. Evol. 55, 1146–1166
felixarabica	15.72	43.97	Gvoždik et al. 2010 Mol. Phylogenet. Evol. 55, 1146–1166
felixarabica	30.65	35.4	Gvoždik et al. 2010 Mol. Phylogenet. Evol. 55, 1146–1166
felixarabica	31.44	35.7	Gvoždik et al. 2010 Mol. Phylogenet. Evol. 55, 1146–1166
felixarabica	31.58	35.56	Gvoždik et al. 2010 Mol. Phylogenet. Evol. 55, 1146–1166
felixarabica	32.65	36.12	Gvoždik et al. 2010 Mol. Phylogenet. Evol. 55, 1146–1166
felixarabica	32.66	36.73	Gvoždik et al. 2010 Mol. Phylogenet. Evol. 55, 1146–1166
felixarabica	33.25	35.63	Gvoždik et al. 2010 Mol. Phylogenet. Evol. 55, 1146–1166
felixarabica	33.73	36.13	Gvoždik et al. 2010 Mol. Phylogenet. Evol. 55, 1146–1166
meridionalis	28.38	-16.55	Gvoždik et al. 2010 Mol. Phylogenet. Evol. 55, 1146–1166
orientalis	36.07	32.7	Gvoždik et al. 2010 Mol. Phylogenet. Evol. 55, 1146–1166
orientalis	36.27	32.32	Gvoždik et al. 2010 Mol. Phylogenet. Evol. 55, 1146–1166
orientalis	36.48	32.12	Gvoždik et al. 2010 Mol. Phylogenet. Evol. 55, 1146–1166
orientalis	36.68	52.65	Gvoždik et al. 2010 Mol. Phylogenet. Evol. 55, 1146–1166
orientalis	36.77	28.8	Gvoždik et al. 2010 Mol. Phylogenet. Evol. 55, 1146–1166
orientalis	36.81	50.88	Gvoždik et al. 2010 Mol. Phylogenet. Evol. 55, 1146–1166
orientalis	36.87	28.27	Gvoždik et al. 2010 Mol. Phylogenet. Evol. 55, 1146–1166
orientalis	37.01	50.5	Gvoždik et al. 2010 Mol. Phylogenet. Evol. 55, 1146–1166
orientalis	37.95	27.37	Gvoždik et al. 2010 Mol. Phylogenet. Evol. 55, 1146–1166
orientalis	38.2	48.87	Gvoždik et al. 2010 Mol. Phylogenet. Evol. 55, 1146–1166
orientalis	40.87	37.26	Gvoždik et al. 2010 Mol. Phylogenet. Evol. 55, 1146–1166
orientalis	41.26	47.19	Gvoždik et al. 2010 Mol. Phylogenet. Evol. 55, 1146–1166
orientalis	41.41	41.44	Gvoždik et al. 2010 Mol. Phylogenet. Evol. 55, 1146–1166
orientalis	41.76	44.65	Gvoždik et al. 2010 Mol. Phylogenet. Evol. 55, 1146–1166
orientalis	41.92	45.49	Gvoždik et al. 2010 Mol. Phylogenet. Evol. 55, 1146–1166
orientalis	41.97	33.76	Gvoždik et al. 2010 Mol. Phylogenet. Evol. 55, 1146–1166
orientalis	42.03	35.16	Gvoždik et al. 2010 Mol. Phylogenet. Evol. 55, 1146–1166
orientalis	42.26	42.72	Gvoždik et al. 2010 Mol. Phylogenet. Evol. 55, 1146–1166
savignyi	28.93	52.53	Gvoždik et al. 2010 Mol. Phylogenet. Evol. 55, 1146–1166
savignyi	30.06	53.03	Gvoždik et al. 2010 Mol. Phylogenet. Evol. 55, 1146–1166
savignyi	31.7	49.4	Gvoždik et al. 2010 Mol. Phylogenet. Evol. 55, 1146–1166
savignyi	31.93	34.71	Gvoždik et al. 2010 Mol. Phylogenet. Evol. 55, 1146–1166
savignyi	32.02	48.53	Gvoždik et al. 2010 Mol. Phylogenet. Evol. 55, 1146–1166
savignyi	32.61	35.61	Gvoždik et al. 2010 Mol. Phylogenet. Evol. 55, 1146–1166
savignyi	33.5	44.33	Gvoždik et al. 2010 Mol. Phylogenet. Evol. 55, 1146–1166
savignyi	33.55	35.6	Gvoždik et al. 2010 Mol. Phylogenet. Evol. 55, 1146–1166
savignyi	34.08	35.73	Gvoždik et al. 2010 Mol. Phylogenet. Evol. 55, 1146–1166
savignyi	34.22	36.05	Gvoždik et al. 2010 Mol. Phylogenet. Evol. 55, 1146–1166
savignyi	34.24	36	Gvoždik et al. 2010 Mol. Phylogenet. Evol. 55, 1146–1166
savignyi	34.4	47.43	Gvoždik et al. 2010 Mol. Phylogenet. Evol. 55, 1146–1166
savignyi	34.45	40.92	Gvoždik et al. 2010 Mol. Phylogenet. Evol. 55, 1146–1166
savignyi	34.7	32.8	Gvoždik et al. 2010 Mol. Phylogenet. Evol. 55, 1146–1166
savignyi	34.73	36.72	Gvoždik et al. 2010 Mol. Phylogenet. Evol. 55, 1146–1166
savignyi	34.75	47.97	Gvoždik et al. 2010 Mol. Phylogenet. Evol. 55, 1146–1166
savignyi	34.77	36.32	Gvoždik et al. 2010 Mol. Phylogenet. Evol. 55, 1146–1166
savignyi	35.13	33.95	Gvoždik et al. 2010 Mol. Phylogenet. Evol. 55, 1146–1166
savignyi	35.15	35.92	Gvoždik et al. 2010 Mol. Phylogenet. Evol. 55, 1146–1166
savignyi	35.27	36.57	Gvoždik et al. 2010 Mol. Phylogenet. Evol. 55, 1146–1166
savignyi	35.28	33.85	Gvoždik et al. 2010 Mol. Phylogenet. Evol. 55, 1146–1166
savignyi	35.34	33.07	Gvoždik et al. 2010 Mol. Phylogenet. Evol. 55, 1146–1166
savignyi	35.39	33.75	Gvoždik et al. 2010 Mol. Phylogenet. Evol. 55, 1146–1166
savignyi	35.65	39.67	Gvoždik et al. 2010 Mol. Phylogenet. Evol. 55, 1146–1166
savignyi	35.82	36.03	Gvoždik et al. 2010 Mol. Phylogenet. Evol. 55, 1146–1166
savignyi	36.03	32.81	Gvoždik et al. 2010 Mol. Phylogenet. Evol. 55, 1146–1166
savignyi	36.06	32.84	Gvoždik et al. 2010 Mol. Phylogenet. Evol. 55, 1146–1166
savignyi	36.1	32.79	Gvoždik et al. 2010 Mol. Phylogenet. Evol. 55, 1146–1166
savignyi	36.1	32.97	Gvoždik et al. 2010 Mol. Phylogenet. Evol. 55, 1146–1166
savignyi	36.1	37.85	Gvoždik et al. 2010 Mol. Phylogenet. Evol. 55, 1146–1166
savignyi	36.22	36.12	Gvoždik et al. 2010 Mol. Phylogenet. Evol. 55, 1146–1166
savignyi	36.33	34	Gvoždik et al. 2010 Mol. Phylogenet. Evol. 55, 1146–1166
savignyi	36.38	48.18	Gvoždik et al. 2010 Mol. Phylogenet. Evol. 55, 1146–1166
savignyi	36.48	40.75	Gvoždik et al. 2010 Mol. Phylogenet. Evol. 55, 1146–1166
savignyi	36.74	36.95	Gvoždik et al. 2010 Mol. Phylogenet. Evol. 55, 1146–1166
savignyi	36.75	36.2	Gvoždik et al. 2010 Mol. Phylogenet. Evol. 55, 1146–1166
savignyi	36.8	34.9	Gvoždik et al. 2010 Mol. Phylogenet. Evol. 55, 1146–1166
savignyi	36.83	34.75	Gvoždik et al. 2010 Mol. Phylogenet. Evol. 55, 1146–1166
savignyi	36.87	36.7	Gvoždik et al. 2010 Mol. Phylogenet. Evol. 55, 1146–1166
savignyi	37.03	37.99	Gvoždik et al. 2010 Mol. Phylogenet. Evol. 55, 1146–1166
savignyi	37.41	47.72	Gvoždik et al. 2010 Mol. Phylogenet. Evol. 55, 1146–1166
savignyi	37.93	38.78	Gvoždik et al. 2010 Mol. Phylogenet. Evol. 55, 1146–1166
savignyi	38.24	35.2	Gvoždik et al. 2010 Mol. Phylogenet. Evol. 55, 1146–1166
savignyi	38.38	35.38	Gvoždik et al. 2010 Mol. Phylogenet. Evol. 55, 1146–1166
savignyi	38.89	45.02	Gvoždik et al. 2010 Mol. Phylogenet. Evol. 55, 1146–1166
savignyi	39.38	44.45	Gvoždik et al. 2010 Mol. Phylogenet. Evol. 55, 1146–1166
savignyi	39.6	39.04	Gvoždik et al. 2010 Mol. Phylogenet. Evol. 55, 1146–1166
savignyi	40.05	43.66	Gvoždik et al. 2010 Mol. Phylogenet. Evol. 55, 1146–1166
savignyi	41.43	46.1	Gvoždik et al. 2010 Mol. Phylogenet. Evol. 55, 1146–1166
savignyi	41.49	45.12	Gvoždik et al. 2010 Mol. Phylogenet. Evol. 55, 1146–1166
savignyi-felixarabica	32.91	35.6	Gvoždik et al. 2010 Mol. Phylogenet. Evol. 55, 1146–1166
arborea	35.13	24.7	Gvoždik et al. 2015 Mol. Phylogenet. Evol. 83, 143–155
arborea	36.95	21.7	Gvoždik et al. 2015 Mol. Phylogenet. Evol. 83, 143–155
arborea	37.78	20.88	Gvoždik et al. 2015 Mol. Phylogenet. Evol. 83, 143–155
arborea	37.87	21.37	Gvoždik et al. 2015 Mol. Phylogenet. Evol. 83, 143–155
arborea	39.44	19.94	Gvoždik et al. 2015 Mol. Phylogenet. Evol. 83, 143–155
arborea	39.61	19.79	Gvoždik et al. 2015 Mol. Phylogenet. Evol. 83, 143–155
arborea	39.98	23.98	Gvoždik et al. 2015 Mol. Phylogenet. Evol. 83, 143–155
arborea	40.62	22.71	Gvoždik et al. 2015 Mol. Phylogenet. Evol. 83, 143–155
arborea	42.43	18.7	Gvoždik et al. 2015 Mol. Phylogenet. Evol. 83, 143–155
arborea	43.7	16.81	Gvoždik et al. 2015 Mol. Phylogenet. Evol. 83, 143–155
arborea	44.45	15.06	Gvoždik et al. 2015 Mol. Phylogenet. Evol. 83, 143–155
arborea	45.03	14.55	Gvoždik et al. 2015 Mol. Phylogenet. Evol. 83, 143–155
arborea	45.2	22.32	Gvoždik et al. 2015 Mol. Phylogenet. Evol. 83, 143–155
arborea	45.59	17.95	Gvoždik et al. 2015 Mol. Phylogenet. Evol. 83, 143–155
arborea	45.61	15.73	Gvoždik et al. 2015 Mol. Phylogenet. Evol. 83, 143–155
arborea	45.7	13.95	Gvoždik et al. 2015 Mol. Phylogenet. Evol. 83, 143–155
arborea	46.48	6.4	Gvoždik et al. 2015 Mol. Phylogenet. Evol. 83, 143–155
arborea	46.71	19.85	Gvoždik et al. 2015 Mol. Phylogenet. Evol. 83, 143–155
arborea	46.83	23.62	Gvoždik et al. 2015 Mol. Phylogenet. Evol. 83, 143–155
arborea	47.49	8.22	Gvoždik et al. 2015 Mol. Phylogenet. Evol. 83, 143–155
arborea	48.17	16.25	Gvoždik et al. 2015 Mol. Phylogenet. Evol. 83, 143–155
arborea	48.37	21.77	Gvoždik et al. 2015 Mol. Phylogenet. Evol. 83, 143–155
arborea	48.73	20.03	Gvoždik et al. 2015 Mol. Phylogenet. Evol. 83, 143–155
arborea	49.15	11.58	Gvoždik et al. 2015 Mol. Phylogenet. Evol. 83, 143–155
arborea	49.18	14.7	Gvoždik et al. 2015 Mol. Phylogenet. Evol. 83, 143–155
arborea	49.2	17.48	Gvoždik et al. 2015 Mol. Phylogenet. Evol. 83, 143–155
arborea	49.28	16.6	Gvoždik et al. 2015 Mol. Phylogenet. Evol. 83, 143–155
arborea	49.4	15.47	Gvoždik et al. 2015 Mol. Phylogenet. Evol. 83, 143–155
arborea	49.63	18.1	Gvoždik et al. 2015 Mol. Phylogenet. Evol. 83, 143–155
arborea	49.7	14.37	Gvoždik et al. 2015 Mol. Phylogenet. Evol. 83, 143–155
arborea	49.88	18.65	Gvoždik et al. 2015 Mol. Phylogenet. Evol. 83, 143–155
arborea	49.92	10.55	Gvoždik et al. 2015 Mol. Phylogenet. Evol. 83, 143–155
arborea	49.92	17.83	Gvoždik et al. 2015 Mol. Phylogenet. Evol. 83, 143–155
arborea	49.98	14.9	Gvoždik et al. 2015 Mol. Phylogenet. Evol. 83, 143–155
arborea	50.21	12.61	Gvoždik et al. 2015 Mol. Phylogenet. Evol. 83, 143–155
arborea	50.28	7.45	Gvoždik et al. 2015 Mol. Phylogenet. Evol. 83, 143–155
arborea	51.18	17.13	Gvoždik et al. 2015 Mol. Phylogenet. Evol. 83, 143–155
arborea	51.37	12.23	Gvoždik et al. 2015 Mol. Phylogenet. Evol. 83, 143–155
arborea	52	6.47	Gvoždik et al. 2015 Mol. Phylogenet. Evol. 83, 143–155
arborea	52.2	14.78	Gvoždik et al. 2015 Mol. Phylogenet. Evol. 83, 143–155
arborea	54.77	11.52	Gvoždik et al. 2015 Mol. Phylogenet. Evol. 83, 143–155
arborea	55.07	14.93	Gvoždik et al. 2015 Mol. Phylogenet. Evol. 83, 143–155
arborea	55.65	9.5	Gvoždik et al. 2015 Mol. Phylogenet. Evol. 83, 143–155
intermedia	37.3	14.98	Gvoždik et al. 2015 Mol. Phylogenet. Evol. 83, 143–155
intermedia	37.92	14.02	Gvoždik et al. 2015 Mol. Phylogenet. Evol. 83, 143–155
intermedia	37.94	14.67	Gvoždik et al. 2015 Mol. Phylogenet. Evol. 83, 143–155
intermedia	37.95	14.72	Gvoždik et al. 2015 Mol. Phylogenet. Evol. 83, 143–155
intermedia	38.73	16.17	Gvoždik et al. 2015 Mol. Phylogenet. Evol. 83, 143–155
intermedia	41.72	15.72	Gvoždik et al. 2015 Mol. Phylogenet. Evol. 83, 143–155
intermedia	43.82	11.47	Gvoždik et al. 2015 Mol. Phylogenet. Evol. 83, 143–155
molleri	37.48	-8.75	Gvoždik et al. 2015 Mol. Phylogenet. Evol. 83, 143–155
molleri	38.8	-4.87	Gvoždik et al. 2015 Mol. Phylogenet. Evol. 83, 143–155
molleri	38.8	-2.37	Gvoždik et al. 2015 Mol. Phylogenet. Evol. 83, 143–155
molleri	39.65	-2.17	Gvoždik et al. 2015 Mol. Phylogenet. Evol. 83, 143–155
molleri	39.87	-4.03	Gvoždik et al. 2015 Mol. Phylogenet. Evol. 83, 143–155
molleri	41.32	-8.73	Gvoždik et al. 2015 Mol. Phylogenet. Evol. 83, 143–155
molleri	42.43	-8.63	Gvoždik et al. 2015 Mol. Phylogenet. Evol. 83, 143–155
molleri	42.517	-0.848	Gvoždik et al. 2015 Mol. Phylogenet. Evol. 83, 143–155
orientalis	36.38	28.1	Gvoždik et al. 2015 Mol. Phylogenet. Evol. 83, 143–155
orientalis	37.47	27.5	Gvoždik et al. 2015 Mol. Phylogenet. Evol. 83, 143–155
orientalis	39.23	26.05	Gvoždik et al. 2015 Mol. Phylogenet. Evol. 83, 143–155
orientalis	41.48	26.01	Gvoždik et al. 2015 Mol. Phylogenet. Evol. 83, 143–155
orientalis	41.55	26.82	Gvoždik et al. 2015 Mol. Phylogenet. Evol. 83, 143–155
orientalis	42.13	24.93	Gvoždik et al. 2015 Mol. Phylogenet. Evol. 83, 143–155
orientalis	43.38	23.22	Gvoždik et al. 2015 Mol. Phylogenet. Evol. 83, 143–155
orientalis	43.83	40.2	Gvoždik et al. 2015 Mol. Phylogenet. Evol. 83, 143–155
orientalis	44.44	34.05	Gvoždik et al. 2015 Mol. Phylogenet. Evol. 83, 143–155
orientalis	44.57	28.72	Gvoždik et al. 2015 Mol. Phylogenet. Evol. 83, 143–155
orientalis	44.72	37.47	Gvoždik et al. 2015 Mol. Phylogenet. Evol. 83, 143–155
orientalis	44.9	27.83	Gvoždik et al. 2015 Mol. Phylogenet. Evol. 83, 143–155
orientalis	45.15	28.92	Gvoždik et al. 2015 Mol. Phylogenet. Evol. 83, 143–155
orientalis	46.48	32.19	Gvoždik et al. 2015 Mol. Phylogenet. Evol. 83, 143–155
orientalis	46.52	31.9	Gvoždik et al. 2015 Mol. Phylogenet. Evol. 83, 143–155
orientalis	49.9	20.53	Gvoždik et al. 2015 Mol. Phylogenet. Evol. 83, 143–155
sarda	39.9	8.53	Gvoždik et al. 2015 Mol. Phylogenet. Evol. 83, 143–155
sarda	40.63	9.75	Gvoždik et al. 2015 Mol. Phylogenet. Evol. 83, 143–155
sarda	40.97	8.88	Gvoždik et al. 2015 Mol. Phylogenet. Evol. 83, 143–155
sarda	41.55	9.28	Gvoždik et al. 2015 Mol. Phylogenet. Evol. 83, 143–155
arborea-orientalis	49.98	19.5	Gvoždik et al. 2015 Mol. Phylogenet. Evol. 83, 143–155
arborea-orientalis	50.52	20.18	Gvoždik et al. 2015 Mol. Phylogenet. Evol. 83, 143–155
carthaginiensis	36.7822	10.9875	Recuero et al. 2007 J. Biogeogr. 34, 1207–1219
carthaginiensis	36.9544	8.75806	Recuero et al. 2007 J. Biogeogr. 34, 1207–1219
meridionalis	27.7667	-17.95	Recuero et al. 2007 J. Biogeogr. 34, 1207–1219
meridionalis	28.3833	-16.55	Recuero et al. 2007 J. Biogeogr. 34, 1207–1219
meridionalis	28.3833	-14.0833	Recuero et al. 2007 J. Biogeogr. 34, 1207–1219
meridionalis	29.8092	-9.0475	Recuero et al. 2007 J. Biogeogr. 34, 1207–1219
meridionalis	29.8889	-9.59222	Recuero et al. 2007 J. Biogeogr. 34, 1207–1219
meridionalis	30.6953	-7.27028	Recuero et al. 2007 J. Biogeogr. 34, 1207–1219
meridionalis	31.2058	-7.86417	Recuero et al. 2007 J. Biogeogr. 34, 1207–1219
meridionalis	32.9317	-5.08528	Recuero et al. 2007 J. Biogeogr. 34, 1207–1219
meridionalis	35.0556	-5.90417	Recuero et al. 2007 J. Biogeogr. 34, 1207–1219
meridionalis	35.1714	-5.26972	Recuero et al. 2007 J. Biogeogr. 34, 1207–1219
meridionalis	35.4656	-6.04028	Recuero et al. 2007 J. Biogeogr. 34, 1207–1219
meridionalis	35.7847	-5.81278	Recuero et al. 2007 J. Biogeogr. 34, 1207–1219
meridionalis	36.0125	-5.60556	Recuero et al. 2007 J. Biogeogr. 34, 1207–1219
meridionalis	36.1333	-5.71667	Recuero et al. 2007 J. Biogeogr. 34, 1207–1219
meridionalis	37.1333	-6.48778	Recuero et al. 2007 J. Biogeogr. 34, 1207–1219
meridionalis	37.6167	-5.68333	Recuero et al. 2007 J. Biogeogr. 34, 1207–1219
meridionalis	37.65	-6.88333	Recuero et al. 2007 J. Biogeogr. 34, 1207–1219
meridionalis	37.8833	-4.76667	Recuero et al. 2007 J. Biogeogr. 34, 1207–1219
meridionalis	38.1167	-6.15	Recuero et al. 2007 J. Biogeogr. 34, 1207–1219
meridionalis	38.4	-3.36666	Recuero et al. 2007 J. Biogeogr. 34, 1207–1219
meridionalis	38.5167	-7.06667	Recuero et al. 2007 J. Biogeogr. 34, 1207–1219
meridionalis	38.6167	-4.18333	Recuero et al. 2007 J. Biogeogr. 34, 1207–1219
meridionalis	39.3333	-5.48333	Recuero et al. 2007 J. Biogeogr. 34, 1207–1219
meridionalis	39.3833	-5.38333	Recuero et al. 2007 J. Biogeogr. 34, 1207–1219
meridionalis	39.5333	-7.71667	Recuero et al. 2007 J. Biogeogr. 34, 1207–1219
meridionalis	39.7167	-6.55	Recuero et al. 2007 J. Biogeogr. 34, 1207–1219
meridionalis	40.1333	-4.68333	Recuero et al. 2007 J. Biogeogr. 34, 1207–1219
meridionalis	40.15	-5.23333	Recuero et al. 2007 J. Biogeogr. 34, 1207–1219
meridionalis	41.25	1.9	Recuero et al. 2007 J. Biogeogr. 34, 1207–1219
meridionalis	41.4833	2.03333	Recuero et al. 2007 J. Biogeogr. 34, 1207–1219
meridionalis	41.8667	2.66667	Recuero et al. 2007 J. Biogeogr. 34, 1207–1219
meridionalis	43.3167	-1.98333	Recuero et al. 2007 J. Biogeogr. 34, 1207–1219
meridionalis	43.4833	-1.56667	Recuero et al. 2007 J. Biogeogr. 34, 1207–1219
meridionalis	43.5333	-1.46667	Recuero et al. 2007 J. Biogeogr. 34, 1207–1219
molleri	37.672	-8.777	Sánchez-Montez et al. 2019 J. Biogeogr. 46, 568–583
molleri	38.498	-4.291	Sánchez-Montez et al. 2019 J. Biogeogr. 46, 568–583
molleri	38.805	-4.572	Sánchez-Montez et al. 2019 J. Biogeogr. 46, 568–583
molleri	38.806	-2.369	Sánchez-Montez et al. 2019 J. Biogeogr. 46, 568–583
molleri	38.951	-4.652	Sánchez-Montez et al. 2019 J. Biogeogr. 46, 568–583
molleri	38.992	-6.096	Sánchez-Montez et al. 2019 J. Biogeogr. 46, 568–583
molleri	38.999	-8.519	Sánchez-Montez et al. 2019 J. Biogeogr. 46, 568–583
molleri	39.125	-8.513	Sánchez-Montez et al. 2019 J. Biogeogr. 46, 568–583
molleri	39.174	-9.018	Sánchez-Montez et al. 2019 J. Biogeogr. 46, 568–583
molleri	39.279	-9.275	Sánchez-Montez et al. 2019 J. Biogeogr. 46, 568–583
molleri	39.314	-4.72	Sánchez-Montez et al. 2019 J. Biogeogr. 46, 568–583
molleri	39.347	-4.401	Sánchez-Montez et al. 2019 J. Biogeogr. 46, 568–583
molleri	39.415	-7.457	Sánchez-Montez et al. 2019 J. Biogeogr. 46, 568–583
molleri	39.497	-4.358	Sánchez-Montez et al. 2019 J. Biogeogr. 46, 568–583
molleri	39.497	-4.541	Sánchez-Montez et al. 2019 J. Biogeogr. 46, 568–583
molleri	39.532	-7.72	Sánchez-Montez et al. 2019 J. Biogeogr. 46, 568–583
molleri	39.994	-8.683	Sánchez-Montez et al. 2019 J. Biogeogr. 46, 568–583
molleri	40.158	-8.667	Sánchez-Montez et al. 2019 J. Biogeogr. 46, 568–583
molleri	40.179	-1.943	Sánchez-Montez et al. 2019 J. Biogeogr. 46, 568–583
molleri	40.196	-8.642	Sánchez-Montez et al. 2019 J. Biogeogr. 46, 568–583
molleri	40.317	-4.381	Sánchez-Montez et al. 2019 J. Biogeogr. 46, 568–583
molleri	40.342	-7.622	Sánchez-Montez et al. 2019 J. Biogeogr. 46, 568–583
molleri	40.5	-6.35	Sánchez-Montez et al. 2019 J. Biogeogr. 46, 568–583
molleri	40.569	-6.576	Sánchez-Montez et al. 2019 J. Biogeogr. 46, 568–583
molleri	40.853	-3.644	Sánchez-Montez et al. 2019 J. Biogeogr. 46, 568–583
molleri	40.934	-2.54	Sánchez-Montez et al. 2019 J. Biogeogr. 46, 568–583
molleri	40.98	-8.645	Sánchez-Montez et al. 2019 J. Biogeogr. 46, 568–583
molleri	41.004	-4.018	Sánchez-Montez et al. 2019 J. Biogeogr. 46, 568–583
molleri	41.305	-8.723	Sánchez-Montez et al. 2019 J. Biogeogr. 46, 568–583
molleri	41.326	-3.926	Sánchez-Montez et al. 2019 J. Biogeogr. 46, 568–583
molleri	41.33	-3.618	Sánchez-Montez et al. 2019 J. Biogeogr. 46, 568–583
molleri	41.689	-7.665	Sánchez-Montez et al. 2019 J. Biogeogr. 46, 568–583
molleri	41.752	-1.962	Sánchez-Montez et al. 2019 J. Biogeogr. 46, 568–583
molleri	41.904	-6.229	Sánchez-Montez et al. 2019 J. Biogeogr. 46, 568–583
molleri	41.972	-6.387	Sánchez-Montez et al. 2019 J. Biogeogr. 46, 568–583
molleri	42.054	-7.821	Sánchez-Montez et al. 2019 J. Biogeogr. 46, 568–583
molleri	42.276	-5.28	Sánchez-Montez et al. 2019 J. Biogeogr. 46, 568–583
molleri	42.327	-3.089	Sánchez-Montez et al. 2019 J. Biogeogr. 46, 568–583
molleri	42.529	-7.575	Sánchez-Montez et al. 2019 J. Biogeogr. 46, 568–583
molleri	42.797	-2.172	Sánchez-Montez et al. 2019 J. Biogeogr. 46, 568–583
molleri	42.883	-4.548	Sánchez-Montez et al. 2019 J. Biogeogr. 46, 568–583
molleri	42.99	-5.926	Sánchez-Montez et al. 2019 J. Biogeogr. 46, 568–583
molleri	43.024	-6.229	Sánchez-Montez et al. 2019 J. Biogeogr. 46, 568–583
molleri	43.431	-4.029	Sánchez-Montez et al. 2019 J. Biogeogr. 46, 568–583
molleri	43.523	-5.38	Sánchez-Montez et al. 2019 J. Biogeogr. 46, 568–583
molleri	44.957	-0.75	Sánchez-Montez et al. 2019 J. Biogeogr. 46, 568–583
arborea	35.095	25.8644	Stöck et al. 2012 Mol. Phylogenet. Evol. 65, 1–9
arborea	35.1756	25.3044	Stöck et al. 2012 Mol. Phylogenet. Evol. 65, 1–9
arborea	35.1829	25.4623	Stöck et al. 2012 Mol. Phylogenet. Evol. 65, 1–9
arborea	35.2335	24.9831	Stöck et al. 2012 Mol. Phylogenet. Evol. 65, 1–9
arborea	35.4748	23.934	Stöck et al. 2012 Mol. Phylogenet. Evol. 65, 1–9
arborea	35.493	23.678	Stöck et al. 2012 Mol. Phylogenet. Evol. 65, 1–9
arborea	37.85	22.45	Stöck et al. 2012 Mol. Phylogenet. Evol. 65, 1–9
arborea	38.133	21.4	Stöck et al. 2012 Mol. Phylogenet. Evol. 65, 1–9
arborea	38.165	21.381	Stöck et al. 2012 Mol. Phylogenet. Evol. 65, 1–9
arborea	38.3194	24.139	Stöck et al. 2012 Mol. Phylogenet. Evol. 65, 1–9
arborea	39.5659	21.5083	Stöck et al. 2012 Mol. Phylogenet. Evol. 65, 1–9
arborea	40.9935	25.3083	Stöck et al. 2012 Mol. Phylogenet. Evol. 65, 1–9
arborea	41.3218	19.87	Stöck et al. 2012 Mol. Phylogenet. Evol. 65, 1–9
arborea	42.65	19.767	Stöck et al. 2012 Mol. Phylogenet. Evol. 65, 1–9
arborea	43.0711	17.416	Stöck et al. 2012 Mol. Phylogenet. Evol. 65, 1–9
arborea	44.69	14.39	Stöck et al. 2012 Mol. Phylogenet. Evol. 65, 1–9
arborea	44.81	14.41	Stöck et al. 2012 Mol. Phylogenet. Evol. 65, 1–9
arborea	44.88	14.33	Stöck et al. 2012 Mol. Phylogenet. Evol. 65, 1–9
arborea	45.1747	14.5593	Stöck et al. 2012 Mol. Phylogenet. Evol. 65, 1–9
arborea	46.01	4.94	Stöck et al. 2012 Mol. Phylogenet. Evol. 65, 1–9
arborea	46.5024	6.41948	Stöck et al. 2012 Mol. Phylogenet. Evol. 65, 1–9
arborea	47.183	19.1	Stöck et al. 2012 Mol. Phylogenet. Evol. 65, 1–9
arborea	47.368	22.1616	Stöck et al. 2012 Mol. Phylogenet. Evol. 65, 1–9
arborea	47.4252	22.1956	Stöck et al. 2012 Mol. Phylogenet. Evol. 65, 1–9
arborea	47.933	21.717	Stöck et al. 2012 Mol. Phylogenet. Evol. 65, 1–9
arborea	48.633	22.283	Stöck et al. 2012 Mol. Phylogenet. Evol. 65, 1–9
arborea	50.9235	11.0688	Stöck et al. 2012 Mol. Phylogenet. Evol. 65, 1–9
arborea	50.9312	16.9016	Stöck et al. 2012 Mol. Phylogenet. Evol. 65, 1–9
arborea	50.9616	5.70062	Stöck et al. 2012 Mol. Phylogenet. Evol. 65, 1–9
arborea	50.9772	2.80242	Stöck et al. 2012 Mol. Phylogenet. Evol. 65, 1–9
arborea	50.9871	5.3672	Stöck et al. 2012 Mol. Phylogenet. Evol. 65, 1–9
arborea	51.0948	5.79391	Stöck et al. 2012 Mol. Phylogenet. Evol. 65, 1–9
arborea	51.2044	17.2056	Stöck et al. 2012 Mol. Phylogenet. Evol. 65, 1–9
arborea	51.38	12.24	Stöck et al. 2012 Mol. Phylogenet. Evol. 65, 1–9
arborea	51.5153	17.0508	Stöck et al. 2012 Mol. Phylogenet. Evol. 65, 1–9
arborea	51.95	7.7	Stöck et al. 2012 Mol. Phylogenet. Evol. 65, 1–9
arborea	52.064	6.2841	Stöck et al. 2012 Mol. Phylogenet. Evol. 65, 1–9
arborea	52.0658	6.2839	Stöck et al. 2012 Mol. Phylogenet. Evol. 65, 1–9
arborea	52.0882	17.3773	Stöck et al. 2012 Mol. Phylogenet. Evol. 65, 1–9
arborea	52.2308	6.5549	Stöck et al. 2012 Mol. Phylogenet. Evol. 65, 1–9
arborea	53.163	17.286	Stöck et al. 2012 Mol. Phylogenet. Evol. 65, 1–9
arborea	54.326	13.4533	Stöck et al. 2012 Mol. Phylogenet. Evol. 65, 1–9
carthaginiensis	36.49	8.25	Stöck et al. 2012 Mol. Phylogenet. Evol. 65, 1–9
carthaginiensis	36.94	8.76	Stöck et al. 2012 Mol. Phylogenet. Evol. 65, 1–9
felixarabica	14.1327	44.2361	Stöck et al. 2012 Mol. Phylogenet. Evol. 65, 1–9
felixarabica	15.3	43.53	Stöck et al. 2012 Mol. Phylogenet. Evol. 65, 1–9
felixarabica	15.3	43.56	Stöck et al. 2012 Mol. Phylogenet. Evol. 65, 1–9
felixarabica	15.43	43.58	Stöck et al. 2012 Mol. Phylogenet. Evol. 65, 1–9
felixarabica	33.133	35.65	Stöck et al. 2012 Mol. Phylogenet. Evol. 65, 1–9
intermedia	37.2003	15.045	Stöck et al. 2012 Mol. Phylogenet. Evol. 65, 1–9
intermedia	37.286	15	Stöck et al. 2012 Mol. Phylogenet. Evol. 65, 1–9
intermedia	38.0546	15.0818	Stöck et al. 2012 Mol. Phylogenet. Evol. 65, 1–9
intermedia	38.0703	14.4155	Stöck et al. 2012 Mol. Phylogenet. Evol. 65, 1–9
intermedia	38.1396	15.0526	Stöck et al. 2012 Mol. Phylogenet. Evol. 65, 1–9
intermedia	39.35	16.033	Stöck et al. 2012 Mol. Phylogenet. Evol. 65, 1–9
intermedia	39.567	16.017	Stöck et al. 2012 Mol. Phylogenet. Evol. 65, 1–9
meridionalis	28.34	-16.53	Stöck et al. 2012 Mol. Phylogenet. Evol. 65, 1–9
meridionalis	28.4	-16.53	Stöck et al. 2012 Mol. Phylogenet. Evol. 65, 1–9
meridionalis	31.1221	-7.5151	Stöck et al. 2012 Mol. Phylogenet. Evol. 65, 1–9
meridionalis	32.475	-5.4846	Stöck et al. 2012 Mol. Phylogenet. Evol. 65, 1–9
meridionalis	32.683	-4.75	Stöck et al. 2012 Mol. Phylogenet. Evol. 65, 1–9
meridionalis	35.1017	-5.611	Stöck et al. 2012 Mol. Phylogenet. Evol. 65, 1–9
meridionalis	35.466	-6.033	Stöck et al. 2012 Mol. Phylogenet. Evol. 65, 1–9
meridionalis	35.5051	-5.3347	Stöck et al. 2012 Mol. Phylogenet. Evol. 65, 1–9
meridionalis	36.1647	-5.5824	Stöck et al. 2012 Mol. Phylogenet. Evol. 65, 1–9
meridionalis	36.3	-5.72	Stöck et al. 2012 Mol. Phylogenet. Evol. 65, 1–9
meridionalis	37.31	-8.596	Stöck et al. 2012 Mol. Phylogenet. Evol. 65, 1–9
meridionalis	43.52	4.7	Stöck et al. 2012 Mol. Phylogenet. Evol. 65, 1–9
meridionalis	43.91	7.84	Stöck et al. 2012 Mol. Phylogenet. Evol. 65, 1–9
molleri	39.4511	-7.3597	Stöck et al. 2012 Mol. Phylogenet. Evol. 65, 1–9
molleri	40.1262	-5.2206	Stöck et al. 2012 Mol. Phylogenet. Evol. 65, 1–9
molleri	40.3169	-4.38042	Stöck et al. 2012 Mol. Phylogenet. Evol. 65, 1–9
molleri	40.4113	-4.46829	Stöck et al. 2012 Mol. Phylogenet. Evol. 65, 1–9
molleri	40.486	-4.38971	Stöck et al. 2012 Mol. Phylogenet. Evol. 65, 1–9
molleri	40.6871	-3.8299	Stöck et al. 2012 Mol. Phylogenet. Evol. 65, 1–9
molleri	40.7187	-3.9562	Stöck et al. 2012 Mol. Phylogenet. Evol. 65, 1–9
molleri	40.7555	-3.6761	Stöck et al. 2012 Mol. Phylogenet. Evol. 65, 1–9
molleri	40.8476	-3.9486	Stöck et al. 2012 Mol. Phylogenet. Evol. 65, 1–9
molleri	40.851	-3.6451	Stöck et al. 2012 Mol. Phylogenet. Evol. 65, 1–9
molleri	40.8712	-3.7565	Stöck et al. 2012 Mol. Phylogenet. Evol. 65, 1–9
molleri	40.9233	-3.2609	Stöck et al. 2012 Mol. Phylogenet. Evol. 65, 1–9
molleri	40.93	-5.67	Stöck et al. 2012 Mol. Phylogenet. Evol. 65, 1–9
molleri	40.9319	-3.5692	Stöck et al. 2012 Mol. Phylogenet. Evol. 65, 1–9
molleri	42.6388	-3.6239	Stöck et al. 2012 Mol. Phylogenet. Evol. 65, 1–9
molleri	43.2745	-8.2821	Stöck et al. 2012 Mol. Phylogenet. Evol. 65, 1–9
molleri	44.9418	-0.718776	Stöck et al. 2012 Mol. Phylogenet. Evol. 65, 1–9
orientalis	36.362	28.118	Stöck et al. 2012 Mol. Phylogenet. Evol. 65, 1–9
orientalis	36.397	28.058	Stöck et al. 2012 Mol. Phylogenet. Evol. 65, 1–9
orientalis	36.867	30.6	Stöck et al. 2012 Mol. Phylogenet. Evol. 65, 1–9
orientalis	36.933	30.75	Stöck et al. 2012 Mol. Phylogenet. Evol. 65, 1–9
orientalis	37.9517	27.3747	Stöck et al. 2012 Mol. Phylogenet. Evol. 65, 1–9
orientalis	38.45	48.8	Stöck et al. 2012 Mol. Phylogenet. Evol. 65, 1–9
orientalis	38.533	48.817	Stöck et al. 2012 Mol. Phylogenet. Evol. 65, 1–9
orientalis	38.649	48.81	Stöck et al. 2012 Mol. Phylogenet. Evol. 65, 1–9
orientalis	38.65	48.817	Stöck et al. 2012 Mol. Phylogenet. Evol. 65, 1–9
orientalis	38.767	48.417	Stöck et al. 2012 Mol. Phylogenet. Evol. 65, 1–9
orientalis	39.228	26.029	Stöck et al. 2012 Mol. Phylogenet. Evol. 65, 1–9
orientalis	40.2	28.35	Stöck et al. 2012 Mol. Phylogenet. Evol. 65, 1–9
orientalis	40.217	46.25	Stöck et al. 2012 Mol. Phylogenet. Evol. 65, 1–9
orientalis	40.843	26.0883	Stöck et al. 2012 Mol. Phylogenet. Evol. 65, 1–9
orientalis	41.413	26.628	Stöck et al. 2012 Mol. Phylogenet. Evol. 65, 1–9
orientalis	41.439	26.609	Stöck et al. 2012 Mol. Phylogenet. Evol. 65, 1–9
orientalis	41.4612	26.5648	Stöck et al. 2012 Mol. Phylogenet. Evol. 65, 1–9
orientalis	41.833	46.267	Stöck et al. 2012 Mol. Phylogenet. Evol. 65, 1–9
orientalis	41.8619	27.9775	Stöck et al. 2012 Mol. Phylogenet. Evol. 65, 1–9
orientalis	42.183	47.583	Stöck et al. 2012 Mol. Phylogenet. Evol. 65, 1–9
orientalis	42.9833	41.0667	Stöck et al. 2012 Mol. Phylogenet. Evol. 65, 1–9
orientalis	43.333	40.25	Stöck et al. 2012 Mol. Phylogenet. Evol. 65, 1–9
orientalis	43.4	40	Stöck et al. 2012 Mol. Phylogenet. Evol. 65, 1–9
orientalis	43.633	46.417	Stöck et al. 2012 Mol. Phylogenet. Evol. 65, 1–9
orientalis	43.883	39.85	Stöck et al. 2012 Mol. Phylogenet. Evol. 65, 1–9
orientalis	44.5	33.483	Stöck et al. 2012 Mol. Phylogenet. Evol. 65, 1–9
orientalis	44.517	34.233	Stöck et al. 2012 Mol. Phylogenet. Evol. 65, 1–9
orientalis	44.733	38.75	Stöck et al. 2012 Mol. Phylogenet. Evol. 65, 1–9
orientalis	44.75	34.367	Stöck et al. 2012 Mol. Phylogenet. Evol. 65, 1–9
orientalis	45.455	28.28	Stöck et al. 2012 Mol. Phylogenet. Evol. 65, 1–9
orientalis	46.433	30.25	Stöck et al. 2012 Mol. Phylogenet. Evol. 65, 1–9
orientalis	46.633	32.617	Stöck et al. 2012 Mol. Phylogenet. Evol. 65, 1–9
orientalis	46.833	29.65	Stöck et al. 2012 Mol. Phylogenet. Evol. 65, 1–9
orientalis	47.4	29.183	Stöck et al. 2012 Mol. Phylogenet. Evol. 65, 1–9
orientalis	47.783	29.217	Stöck et al. 2012 Mol. Phylogenet. Evol. 65, 1–9
orientalis	48	28.75	Stöck et al. 2012 Mol. Phylogenet. Evol. 65, 1–9
orientalis	49.0333	23.5167	Stöck et al. 2012 Mol. Phylogenet. Evol. 65, 1–9
orientalis	49.05	37.55	Stöck et al. 2012 Mol. Phylogenet. Evol. 65, 1–9
orientalis	49.65	36.267	Stöck et al. 2012 Mol. Phylogenet. Evol. 65, 1–9
orientalis	49.833	24	Stöck et al. 2012 Mol. Phylogenet. Evol. 65, 1–9
orientalis	51.3894	23.2631	Stöck et al. 2012 Mol. Phylogenet. Evol. 65, 1–9
orientalis	52.2333	26.8333	Stöck et al. 2012 Mol. Phylogenet. Evol. 65, 1–9
orientalis	52.6419	19.5855	Stöck et al. 2012 Mol. Phylogenet. Evol. 65, 1–9
orientalis	52.7229	23.8023	Stöck et al. 2012 Mol. Phylogenet. Evol. 65, 1–9
orientalis	52.9612	18.7182	Stöck et al. 2012 Mol. Phylogenet. Evol. 65, 1–9
orientalis	53.1635	17.2861	Stöck et al. 2012 Mol. Phylogenet. Evol. 65, 1–9
orientalis	53.1736	18.1918	Stöck et al. 2012 Mol. Phylogenet. Evol. 65, 1–9
orientalis	53.2021	20.7721	Stöck et al. 2012 Mol. Phylogenet. Evol. 65, 1–9
orientalis	53.2166	22.5833	Stöck et al. 2012 Mol. Phylogenet. Evol. 65, 1–9
orientalis	53.4867	22.784	Stöck et al. 2012 Mol. Phylogenet. Evol. 65, 1–9
orientalis	53.8175	21.6532	Stöck et al. 2012 Mol. Phylogenet. Evol. 65, 1–9
orientalis	36.233	32.517	Stöck et al. 2012 Mol. Phylogenet. Evol. 65, 1–9
perrini	46.1361	8.82042	Stöck et al. 2012 Mol. Phylogenet. Evol. 65, 1–9
perrini	46.1362	8.8206	Stöck et al. 2012 Mol. Phylogenet. Evol. 65, 1–9
sarda	40.4907	8.29175	Stöck et al. 2012 Mol. Phylogenet. Evol. 65, 1–9
sarda	41.86	9.39	Stöck et al. 2012 Mol. Phylogenet. Evol. 65, 1–9
sarda	42.0369	8.44437	Stöck et al. 2012 Mol. Phylogenet. Evol. 65, 1–9
savignyi	33.3	44.2	Stöck et al. 2012 Mol. Phylogenet. Evol. 65, 1–9
savignyi	34.3506	46.535	Stöck et al. 2012 Mol. Phylogenet. Evol. 65, 1–9
savignyi	34.71	32.85	Stöck et al. 2012 Mol. Phylogenet. Evol. 65, 1–9
savignyi	34.814	32.717	Stöck et al. 2012 Mol. Phylogenet. Evol. 65, 1–9
savignyi	35.2	33.367	Stöck et al. 2012 Mol. Phylogenet. Evol. 65, 1–9
savignyi	36.4833	40.75	Stöck et al. 2012 Mol. Phylogenet. Evol. 65, 1–9
savignyi	36.8333	34.75	Stöck et al. 2012 Mol. Phylogenet. Evol. 65, 1–9
savignyi	36.883	34.733	Stöck et al. 2012 Mol. Phylogenet. Evol. 65, 1–9
savignyi	39.217	45.417	Stöck et al. 2012 Mol. Phylogenet. Evol. 65, 1–9
savignyi	39.433	47.3	Stöck et al. 2012 Mol. Phylogenet. Evol. 65, 1–9
savignyi	41.083	46.417	Stöck et al. 2012 Mol. Phylogenet. Evol. 65, 1–9
savignyi	41.71	44.793	Stöck et al. 2012 Mol. Phylogenet. Evol. 65, 1–9
arborea-molleri	44.9423	-0.725785	Stöck et al. 2012 Mol. Phylogenet. Evol. 65, 1–9
arborea-molleri	45.1765	1.01178	Stöck et al. 2012 Mol. Phylogenet. Evol. 65, 1–9
arborea-orientalis	53.6101	20.0971	Stöck et al. 2012 Mol. Phylogenet. Evol. 65, 1–9
arborea	46.5	6.42	this study
meridionalis	45.213	-1.07703	this study
meridionalis	45.226	-1.11266	this study
molleri	40.21	-4.65	this study
molleri	43.56	-1.48	this study
molleri	43.74	-1.13	this study
molleri	43.96	-0.91	this study
molleri	44.03	-0.99	this study
molleri	44.1	-0.06	this study
molleri	44.64	-0.95	this study
arborea-molleri	45.213	-1.07703	this study
arborea-molleri	45.23	-1.11	this study
arborea-molleri	45.41	0.57	this study
arborea-molleri	45.47	0.8	this study
arborea-molleri	45.55	0.87	this study
arborea-molleri	45.61	0.18	this study
arborea-molleri	45.68	-0.09	this study
arborea-molleri	45.7517	-0.415339	this study
arborea-molleri	45.7543	-0.33049	this study
arborea-molleri	45.81	1.09	this study
arborea-molleri	46.13	1.01	this study
arborea-molleri	46.4	-0.9	this study
arborea-molleri	46.63	-1.38	this study
arborea-molleri	47.01	-1.55	this study
arborea-molleri	47.52	-1.48	this study
arborea-molleri	47.7	-1.62	this study
arborea-molleri	49.33	-0.63	this study
arborea	45.0833	14.0167	Verardi et al. 2009 Ann. Zool. Fennici 46, 247–258
arborea	45.1333	14.6667	Verardi et al. 2009 Ann. Zool. Fennici 46, 247–258
arborea	45.5667	13.8	Verardi et al. 2009 Ann. Zool. Fennici 46, 247–258
arborea	45.7333	13.75	Verardi et al. 2009 Ann. Zool. Fennici 46, 247–258
arborea	45.8833	13.9	Verardi et al. 2009 Ann. Zool. Fennici 46, 247–258
arborea	45.9167	13.7333	Verardi et al. 2009 Ann. Zool. Fennici 46, 247–258
arborea	46.5	13.5667	Verardi et al. 2009 Ann. Zool. Fennici 46, 247–258
perrini	45.8	13.3833	Verardi et al. 2009 Ann. Zool. Fennici 46, 247–258
perrini	46.0833	13.1667	Verardi et al. 2009 Ann. Zool. Fennici 46, 247–258
