# Supplementary material for: The effect of phylogeographic history on species boundaries: a comparative framework in Hyla tree frogs
Source: Sci Rep. 2020 Mar 26;10:5502. doi: 10.1038/s41598-020-62382-4 (PMC7099067; doi:10.1038/s41598-020-62382-4)
Supplement: Supplementary file 1 — Supplementary Information. [file 41598_2020_62382_MOESM1_ESM.zip › Data_SDM_occurence.csv]

Sp	X	Y
arborea	0.06954000	48.84913000
arborea	0.07459000	48.75926000
arborea	0.08463000	48.57949000
arborea	0.08963000	48.48959000
arborea	0.21534000	48.67263000
arborea	0.22488000	48.49283000
arborea	0.34193000	48.85550000
arborea	0.35562000	48.58582000
arborea	0.36015000	48.49591000
arborea	0.36467000	48.40600000
arborea	0.36917000	48.31608000
arborea	0.38258000	48.04629000
arborea	0.39144000	47.86640000
arborea	0.47814000	48.85845000
arborea	0.49972000	48.40893000
arborea	0.50000000	48.16666667
arborea	0.60611000	49.04101000
arborea	0.61438000	48.86124000
arborea	0.63883000	48.32177000
arborea	0.64285000	48.23184000
arborea	0.66278000	47.78208000
arborea	0.66673000	47.69212000
arborea	0.74283000	49.04365000
arborea	0.74673000	48.95377000
arborea	0.76221000	48.59416000
arborea	0.78126000	48.14450000
arborea	0.78503000	48.05455000
arborea	0.78879000	47.96460000
arborea	0.79253000	47.87464000
arborea	0.79626000	47.78467000
arborea	0.79998000	47.69470000
arborea	0.86104000	49.49546000
arborea	0.90137000	48.50671000
arborea	0.91211000	48.23690000
arborea	0.91566000	48.14695000
arborea	0.91920000	48.05700000
arborea	0.92274000	47.96704000
arborea	0.92625000	47.87707000
arborea	0.92976000	47.78711000
arborea	0.96700000	46.76700000
arborea	0.97764000	46.52715000
arborea	1.04675000	48.23920000
arborea	1.05008000	48.14925000
arborea	1.05339000	48.05929000
arborea	1.05670000	47.96933000
arborea	1.05999000	47.87936000
arborea	1.06327000	47.78939000
arborea	1.09231000	46.97945000
arborea	1.10493000	46.61940000
arborea	1.11430000	46.34934000
arborea	1.11740000	46.25932000
arborea	1.14000000	46.44144000
arborea	1.17206000	48.51118000
arborea	1.18141000	48.24135000
arborea	1.18451000	48.15140000
arborea	1.18759000	48.06143000
arborea	1.19067000	47.97147000
arborea	1.19373000	47.88150000
arborea	1.19983000	47.70154000
arborea	1.22972000	46.80152000
arborea	1.23266000	46.71150000
arborea	1.24719000	46.26139000
arborea	1.26000000	47.88988000
arborea	1.31031000	48.42325000
arborea	1.32465000	47.97345000
arborea	1.34709000	47.25353000
arborea	1.44545000	48.42509000
arborea	1.47418000	47.43535000
arborea	1.47929000	47.25534000
arborea	1.50187000	46.44515000
arborea	1.51979000	50.58326000
arborea	1.52767000	50.31400000
arborea	1.53288000	50.13444000
arborea	1.53806000	49.95484000
arborea	1.55000000	50.40536000
arborea	1.58785000	48.15691000
arborea	1.60214000	47.61702000
arborea	1.64000000	47.89110000
arborea	1.65352000	50.85401000
arborea	1.65593000	50.76431000
arborea	1.65834000	50.67459000
arborea	1.66073000	50.58486000
arborea	1.66312000	50.49512000
arborea	1.66787000	50.31560000
arborea	1.67023000	50.22582000
arborea	1.67258000	50.13603000
arborea	1.70913000	48.69816000
arborea	1.71134000	48.60822000
arborea	1.71355000	48.51828000
arborea	1.72665000	47.97849000
arborea	1.72881000	47.88851000
arborea	1.73096000	47.79852000
arborea	1.75621000	46.71837000
arborea	1.79739000	50.76575000
arborea	1.80382000	50.49656000
arborea	1.80595000	50.40680000
arborea	1.84300000	48.78948000
arborea	1.84499000	48.69955000
arborea	1.85000000	46.53146000
arborea	1.85679000	48.15982000
arborea	1.86453000	47.79989000
arborea	1.86644000	47.70990000
arborea	1.87026000	47.52990000
arborea	1.87216000	47.43989000
arborea	1.87593000	47.25986000
arborea	1.88341000	46.89977000
arborea	1.88712000	46.71971000
arborea	1.94641000	50.40808000
arborea	1.99469000	47.98109000
arborea	10.04046000	50.92375000
arborea	10.09558000	56.08488000
arborea	10.10270000	55.24913000
arborea	10.12643000	56.10164000
arborea	10.13125000	56.16647000
arborea	10.13545000	56.09242000
arborea	10.14329000	56.17441000
arborea	10.14879000	56.05346000
arborea	10.15914000	56.09850000
arborea	10.16290000	56.04804000
arborea	10.16521000	56.10249000
arborea	10.18375000	56.05520000
arborea	10.18887000	56.05936000
arborea	10.19515000	56.07452000
arborea	10.19927000	56.05149000
arborea	10.20688000	56.06981000
arborea	10.20954000	56.05864000
arborea	10.21923000	56.08328000
arborea	10.22916000	56.08243000
arborea	10.22966000	56.08900000
arborea	10.23426000	56.09748000
arborea	10.23896000	56.07429000
arborea	10.24148000	56.09593000
arborea	10.24528000	56.07519000
arborea	10.24718000	56.09336000
arborea	10.26000000	50.62812000
arborea	10.26075000	56.04749000
arborea	10.26338000	56.03529000
arborea	10.26502000	56.04703000
arborea	10.37535000	51.79694000
arborea	10.47000000	48.84080000
arborea	10.55000000	49.92000000
arborea	10.60000000	49.80000000
arborea	10.76000000	53.48651000
arborea	10.82308000	51.58699000
arborea	10.85194000	50.40102000
arborea	10.87825000	49.63365000
arborea	10.90633000	53.31847000
arborea	10.93392000	53.24113000
arborea	10.95011000	54.29300000
arborea	10.97856000	52.43146000
arborea	11.05836000	49.65558000
arborea	11.06000000	48.20000000
arborea	11.06696000	49.65202000
arborea	11.06880000	50.92350000
arborea	11.07957000	49.44864000
arborea	11.10068000	54.74656000
arborea	11.10271000	52.87431000
arborea	11.17861000	55.49265000
arborea	11.26500000	48.77200000
arborea	11.29000000	55.07671000
arborea	11.37800000	47.77600000
arborea	11.40148000	55.37956000
arborea	11.46000000	55.35346000
arborea	11.47000000	53.40440000
arborea	11.49938000	55.38818000
arborea	11.52000000	54.77000000
arborea	11.57066000	50.95064000
arborea	11.58000000	49.15000000
arborea	11.58079000	53.01339000
arborea	11.58700000	47.87000000
arborea	11.61400000	48.22300000
arborea	11.65912000	55.07485000
arborea	11.66231000	54.79778000
arborea	11.66329000	55.07531000
arborea	11.72917000	55.91902000
arborea	11.81000000	53.04830000
arborea	11.86600000	47.17100000
arborea	11.90429000	50.27158000
arborea	12.02917000	51.06643000
arborea	12.04000000	47.30000000
arborea	12.05000000	47.30000000
arborea	12.06000000	47.30000000
arborea	12.07000000	47.30000000
arborea	12.08000000	47.30000000
arborea	12.09000000	48.00000000
arborea	12.10420000	55.11930000
arborea	12.10878000	55.12392000
arborea	12.11000000	53.85610000
arborea	12.13333000	54.08333000
arborea	12.23000000	51.37000000
arborea	12.23733333	51.37466667
arborea	12.24000000	51.38000000
arborea	12.24293000	51.84173000
arborea	12.26162000	51.83406000
arborea	12.39000000	51.37970000
arborea	12.39000000	53.85190000
arborea	12.49901000	51.14613000
arborea	12.53200000	47.48200000
arborea	12.61000000	50.21000000
arborea	12.65577000	51.13199000
arborea	12.65664000	48.70434000
arborea	12.67000000	53.76670000
arborea	12.78000000	53.85420000
arborea	12.85000000	53.85830000
arborea	12.86000000	53.85000000
arborea	12.92200000	46.77500000
arborea	12.94172000	48.21295000
arborea	13.00000000	47.70000000
arborea	13.00000000	47.80000000
arborea	13.00000000	47.90000000
arborea	13.01000000	47.60000000
arborea	13.01000000	47.70000000
arborea	13.01000000	47.80000000
arborea	13.01000000	47.90000000
arborea	13.01000000	48.00000000
arborea	13.02000000	47.50000000
arborea	13.02000000	47.60000000
arborea	13.02000000	47.70000000
arborea	13.02000000	47.90000000
arborea	13.03000000	47.80000000
arborea	13.03000000	47.90000000
arborea	13.05000000	47.70000000
arborea	13.11029000	50.76507000
arborea	13.11500000	54.58830000
arborea	13.14800000	47.80500000
arborea	13.33020000	55.67480000
arborea	13.34130000	55.53990000
arborea	13.35250000	55.52980000
arborea	13.35680000	55.51460000
arborea	13.35740000	55.52800000
arborea	13.36120000	55.51920000
arborea	13.36260000	55.57710000
arborea	13.36610000	55.52350000
arborea	13.36700000	55.52750000
arborea	13.36710000	55.53650000
arborea	13.36930000	55.50480000
arborea	13.37750000	55.50520000
arborea	13.37940000	55.57240000
arborea	13.38090000	55.50450000
arborea	13.38130000	55.52170000
arborea	13.38460000	55.56400000
arborea	13.38680000	55.56640000
arborea	13.38720000	55.50840000
arborea	13.38920000	55.54530000
arborea	13.39140000	55.54460000
arborea	13.39530000	55.55350000
arborea	13.40200000	55.54270000
arborea	13.40390000	55.50240000
arborea	13.40650000	55.50540000
arborea	13.40680000	55.50350000
arborea	13.42590000	55.51580000
arborea	13.42780000	55.51010000
arborea	13.43210000	55.47000000
arborea	13.43390000	55.56510000
arborea	13.43510000	55.51220000
arborea	13.43740000	55.54440000
arborea	13.43880000	55.58530000
arborea	13.43990000	55.53040000
arborea	13.44080000	55.52080000
arborea	13.44220000	55.54950000
arborea	13.44910000	55.52620000
arborea	13.44940000	55.50750000
arborea	13.45030000	55.54620000
arborea	13.45060000	55.49740000
arborea	13.45150000	55.52270000
arborea	13.45170000	55.58400000
arborea	13.45220000	55.54400000
arborea	13.45330000	54.32600000
arborea	13.45390000	55.52390000
arborea	13.45390000	55.53810000
arborea	13.45550000	55.51510000
arborea	13.46140000	55.50600000
arborea	13.46250000	54.33440000
arborea	13.46270000	55.53330000
arborea	13.46270000	55.54090000
arborea	13.46480000	55.56980000
arborea	13.46890000	55.55670000
arborea	13.47030000	55.51030000
arborea	13.47090000	55.53090000
arborea	13.47170000	55.57580000
arborea	13.47220000	54.35080000
arborea	13.47360000	55.51890000
arborea	13.47480000	55.57220000
arborea	13.47520000	55.53130000
arborea	13.47670000	55.51210000
arborea	13.47680000	55.51770000
arborea	13.47780000	55.55450000
arborea	13.47780000	55.57390000
arborea	13.47970000	55.53600000
arborea	13.47980000	55.57540000
arborea	13.48250000	55.53550000
arborea	13.48520000	55.69770000
arborea	13.48910000	55.54580000
arborea	13.49030000	55.52850000
arborea	13.49170000	55.53640000
arborea	13.49300000	55.56530000
arborea	13.49440000	55.49890000
arborea	13.49480000	55.55090000
arborea	13.49490000	55.56470000
arborea	13.49910000	55.58260000
arborea	13.49940000	55.51790000
arborea	13.50200000	55.51350000
arborea	13.51040000	55.58420000
arborea	13.51240000	55.56660000
arborea	13.54700000	55.57730000
arborea	13.55060000	55.68840000
arborea	13.55090000	55.52490000
arborea	13.55240000	55.54500000
arborea	13.55290000	55.52830000
arborea	13.55670000	55.59300000
arborea	13.55980000	55.53540000
arborea	13.56420000	55.54950000
arborea	13.56450000	55.52400000
arborea	13.56560000	55.54380000
arborea	13.56666667	46.50000000
arborea	13.56666667	49.15000000
arborea	13.57000000	55.52200000
arborea	13.58080000	55.51810000
arborea	13.58100000	55.55130000
arborea	13.59190000	55.53620000
arborea	13.59530000	55.51880000
arborea	13.59540000	55.50770000
arborea	13.60370000	55.52650000
arborea	13.60390000	55.54550000
arborea	13.60450000	55.58500000
arborea	13.60580000	55.52520000
arborea	13.60840000	55.58280000
arborea	13.61170000	55.42720000
arborea	13.61320000	55.43610000
arborea	13.61720000	55.54750000
arborea	13.61860000	55.43580000
arborea	13.61900000	55.53030000
arborea	13.61930000	55.53590000
arborea	13.62130000	55.52270000
arborea	13.62150000	55.56700000
arborea	13.62190000	55.59590000
arborea	13.62210000	55.62790000
arborea	13.62240000	55.55680000
arborea	13.62290000	55.52540000
arborea	13.62490000	55.55530000
arborea	13.62680000	55.52640000
arborea	13.62740000	55.66970000
arborea	13.63060000	55.52460000
arborea	13.63120000	55.55450000
arborea	13.63150000	55.48860000
arborea	13.63280000	55.56680000
arborea	13.63300000	55.59960000
arborea	13.63320000	55.50530000
arborea	13.63370000	55.43630000
arborea	13.63440000	55.55710000
arborea	13.63667400	55.55820300
arborea	13.63790000	55.52190000
arborea	13.63810000	55.57300000
arborea	13.63860000	55.48540000
arborea	13.64050000	55.56600000
arborea	13.64170000	55.53140000
arborea	13.64200000	55.51500000
arborea	13.64210000	55.51120000
arborea	13.64410000	55.67760000
arborea	13.64710000	55.51050000
arborea	13.64742000	51.09229000
arborea	13.64770000	55.53220000
arborea	13.64830000	55.56500000
arborea	13.64960000	55.52010000
arborea	13.65070000	55.55760000
arborea	13.65390000	55.44060000
arborea	13.65410000	55.53690000
arborea	13.65560000	55.48920000
arborea	13.65590000	55.56040000
arborea	13.66050000	55.53680000
arborea	13.66100000	55.53140000
arborea	13.66390000	55.61670000
arborea	13.66420000	55.44810000
arborea	13.66460000	55.59250000
arborea	13.66540000	55.59610000
arborea	13.66550000	55.52930000
arborea	13.66720000	55.62160000
arborea	13.66740000	55.59490000
arborea	13.67070000	55.44720000
arborea	13.67280000	55.51670000
arborea	13.67570000	55.52360000
arborea	13.67580000	55.52550000
arborea	13.67630000	55.52470000
arborea	13.67670000	55.51210000
arborea	13.68170000	55.54760000
arborea	13.68180000	55.45660000
arborea	13.68490000	55.53860000
arborea	13.68830000	55.42940000
arborea	13.68970000	55.45100000
arborea	13.68990000	55.55790000
arborea	13.69150000	55.55270000
arborea	13.69170000	55.59560000
arborea	13.69310000	55.53870000
arborea	13.69320000	55.54610000
arborea	13.69320000	55.56560000
arborea	13.69350000	55.44810000
arborea	13.69520000	55.61550000
arborea	13.69720000	55.55450000
arborea	13.69720000	55.56710000
arborea	13.69752000	54.00981000
arborea	13.69810000	55.53940000
arborea	13.69920000	55.55670000
arborea	13.69940000	55.53280000
arborea	13.70250000	55.52150000
arborea	13.70370000	55.54560000
arborea	13.70420000	55.43190000
arborea	13.70500000	55.54940000
arborea	13.70830000	55.52890000
arborea	13.71150000	55.53720000
arborea	13.71180000	55.55930000
arborea	13.71550000	55.54720000
arborea	13.71870000	55.49950000
arborea	13.72410000	55.43580000
arborea	13.73030000	55.61190000
arborea	13.73040000	55.55310000
arborea	13.73090000	55.48970000
arborea	13.73333333	45.91666667
arborea	13.73500000	55.44650000
arborea	13.73790000	55.54530000
arborea	13.74250000	55.54200000
arborea	13.74320000	55.58970000
arborea	13.74370000	55.48750000
arborea	13.74400000	55.57110000
arborea	13.74690000	55.57290000
arborea	13.74750000	55.53720000
arborea	13.75000000	45.73333333
arborea	13.75160000	55.54770000
arborea	13.75180000	55.56600000
arborea	13.75230000	55.54430000
arborea	13.75400000	55.56310000
arborea	13.75454000	53.56389000
arborea	13.75810000	55.54400000
arborea	13.75860000	55.43930000
arborea	13.75980000	55.56960000
arborea	13.76200000	55.54610000
arborea	13.76220000	55.59540000
arborea	13.76240000	55.56210000
arborea	13.76640000	55.54750000
arborea	13.76680000	55.52550000
arborea	13.76750000	55.56900000
arborea	13.77050000	55.55930000
arborea	13.77130000	55.57530000
arborea	13.77360000	55.54350000
arborea	13.77360000	55.58750000
arborea	13.77410000	55.54480000
arborea	13.77430000	55.51880000
arborea	13.77650000	55.54190000
arborea	13.77670000	55.54690000
arborea	13.77870000	55.57110000
arborea	13.77890000	55.57750000
arborea	13.78280000	55.56000000
arborea	13.78470000	55.53420000
arborea	13.78660000	55.53380000
arborea	13.78770000	55.57410000
arborea	13.78810000	55.62210000
arborea	13.79220000	55.58600000
arborea	13.79330000	55.57560000
arborea	13.79770000	55.59900000
arborea	13.79810000	55.44200000
arborea	13.79810000	55.55560000
arborea	13.79810000	55.56870000
arborea	13.79820000	55.48070000
arborea	13.80000000	45.56666667
arborea	13.80020000	55.58010000
arborea	13.80120000	55.54560000
arborea	13.80300000	55.52890000
arborea	13.80550000	55.53620000
arborea	13.80900000	55.54520000
arborea	13.80930000	55.53190000
arborea	13.80970000	55.56790000
arborea	13.81006300	45.34048600
arborea	13.81310000	55.45020000
arborea	13.81330000	55.52360000
arborea	13.81560000	55.62640000
arborea	13.81680000	55.44890000
arborea	13.81740000	55.56740000
arborea	13.81850000	55.59810000
arborea	13.81930000	55.57980000
arborea	13.82400000	55.55010000
arborea	13.82650000	55.55310000
arborea	13.82660000	55.57950000
arborea	13.83320000	55.55590000
arborea	13.83750000	55.55200000
arborea	13.83940000	55.53060000
arborea	13.83980000	55.45260000
arborea	13.84050000	55.53660000
arborea	13.84050000	55.59900000
arborea	13.84220000	55.62380000
arborea	13.84380000	55.71730000
arborea	13.84540000	55.60150000
arborea	13.84540000	55.71630000
arborea	13.84560000	55.62500000
arborea	13.84620000	55.54950000
arborea	13.85200000	55.50410000
arborea	13.85550000	55.60080000
arborea	13.85610000	55.52370000
arborea	13.85800000	55.55500000
arborea	13.85830000	55.59480000
arborea	13.85830000	55.73490000
arborea	13.86230000	55.50760000
arborea	13.86240000	55.62450000
arborea	13.86260000	55.64290000
arborea	13.86310000	55.64710000
arborea	13.86450000	55.54750000
arborea	13.86530000	55.64710000
arborea	13.86590000	55.62660000
arborea	13.86630000	55.51380000
arborea	13.86690000	55.45860000
arborea	13.86690000	55.64820000
arborea	13.86757000	45.49448000
arborea	13.86760000	55.54730000
arborea	13.86810000	55.59100000
arborea	13.86990000	55.44800000
arborea	13.87230000	55.47460000
arborea	13.87784000	45.50311000
arborea	13.87940000	55.59180000
arborea	13.87980000	55.53030000
arborea	13.88310000	55.65330000
arborea	13.88550000	55.58720000
arborea	13.88570000	55.58360000
arborea	13.89240000	55.66230000
arborea	13.89520000	55.62400000
arborea	13.89560000	55.59630000
arborea	13.89780000	55.66200000
arborea	13.89950000	55.58230000
arborea	13.90000000	45.88333333
arborea	13.90170000	55.52550000
arborea	13.90310000	55.59480000
arborea	13.90320000	55.55690000
arborea	13.90350000	55.63420000
arborea	13.90520000	55.65730000
arborea	13.90620000	55.58440000
arborea	13.90850000	55.58540000
arborea	13.90960000	55.73370000
arborea	13.90990000	55.62660000
arborea	13.91000000	55.60580000
arborea	13.91210000	55.59590000
arborea	13.91300000	55.59410000
arborea	13.91390000	55.68440000
arborea	13.91560000	55.64820000
arborea	13.91650000	55.43800000
arborea	13.91720000	55.56190000
arborea	13.91870000	55.62640000
arborea	13.92390000	55.64190000
arborea	13.92410000	55.68230000
arborea	13.92660000	55.67180000
arborea	13.92860000	55.63810000
arborea	13.92870000	55.62520000
arborea	13.92960000	55.71230000
arborea	13.93240000	55.74110000
arborea	13.93680000	55.55820000
arborea	13.93900000	55.66670000
arborea	13.94060000	55.65980000
arborea	13.94190000	55.68000000
arborea	13.94230000	55.61690000
arborea	13.94360000	55.62580000
arborea	13.94370000	55.45980000
arborea	13.94550000	55.66740000
arborea	13.94610000	55.62010000
arborea	13.94780000	55.70700000
arborea	13.94850000	55.45940000
arborea	13.94880000	55.44880000
arborea	13.95000000	45.70000000
arborea	13.95470000	52.95500000
arborea	13.95750000	55.70450000
arborea	13.95820000	55.63840000
arborea	13.96140000	52.91060000
arborea	13.96140000	55.61990000
arborea	13.96170000	55.71180000
arborea	13.96560000	55.71040000
arborea	13.96879000	45.46971000
arborea	13.96970000	55.62020000
arborea	13.97010000	55.46790000
arborea	13.97210000	55.53780000
arborea	13.97630000	55.45000000
arborea	13.97700000	55.53830000
arborea	13.98070000	55.61650000
arborea	13.98130000	55.62780000
arborea	13.98130000	55.73810000
arborea	13.98450000	55.59810000
arborea	13.98450000	55.70820000
arborea	13.98470000	55.59900000
arborea	13.98560000	52.95780000
arborea	13.98660000	55.42800000
arborea	13.99420000	55.73770000
arborea	13.99470000	55.42400000
arborea	13.99780000	55.73630000
arborea	13.99880000	55.54730000
arborea	13.99950000	55.42460000
arborea	14.00250000	55.76560000
arborea	14.00360000	55.42670000
arborea	14.00440000	55.54090000
arborea	14.00580000	55.42530000
arborea	14.00720000	55.53870000
arborea	14.00990000	55.72480000
arborea	14.01140000	55.65530000
arborea	14.01160000	55.65390000
arborea	14.01340000	55.42290000
arborea	14.01430000	55.75420000
arborea	14.01666667	45.08333333
arborea	14.01740000	55.73440000
arborea	14.01810000	55.65010000
arborea	14.02310000	55.60370000
arborea	14.02620000	55.59110000
arborea	14.03090000	55.72000000
arborea	14.03140000	55.77780000
arborea	14.03160000	55.77450000
arborea	14.03440000	55.54710000
arborea	14.03460000	55.63530000
arborea	14.03670000	55.61930000
arborea	14.03860000	55.77740000
arborea	14.04110000	55.73540000
arborea	14.04220000	55.63850000
arborea	14.04320000	55.58830000
arborea	14.04440000	55.70020000
arborea	14.04540000	55.69150000
arborea	14.04670000	55.70150000
arborea	14.04980000	55.54060000
arborea	14.05030000	55.73190000
arborea	14.05080000	55.77960000
arborea	14.05870000	55.57460000
arborea	14.06150000	55.61450000
arborea	14.06270000	55.54510000
arborea	14.06290000	55.54470000
arborea	14.06330000	55.55670000
arborea	14.06350000	55.38650000
arborea	14.06350000	55.54770000
arborea	14.06790000	55.61290000
arborea	14.06830000	55.39210000
arborea	14.06890000	55.56550000
arborea	14.06930000	55.40620000
arborea	14.07310000	55.61760000
arborea	14.07490000	55.56500000
arborea	14.07580000	55.57470000
arborea	14.07590000	55.54360000
arborea	14.08130000	55.59350000
arborea	14.08150000	55.59580000
arborea	14.08460000	55.64680000
arborea	14.08680000	55.56990000
arborea	14.09140000	55.44000000
arborea	14.09220000	55.68570000
arborea	14.09350000	55.62040000
arborea	14.09560000	55.55670000
arborea	14.09770000	55.59680000
arborea	14.09800000	55.55720000
arborea	14.09830000	55.55210000
arborea	14.09830000	55.57610000
arborea	14.10620000	55.66650000
arborea	14.10660000	55.64170000
arborea	14.11200000	55.65070000
arborea	14.11380000	55.59760000
arborea	14.11666667	48.73333333
arborea	14.12040000	55.65790000
arborea	14.12080000	55.64410000
arborea	14.12330000	55.65020000
arborea	14.12510000	55.57420000
arborea	14.12690000	55.65820000
arborea	14.12720000	55.64390000
arborea	14.12770000	55.65350000
arborea	14.13030000	55.56830000
arborea	14.13030000	55.57570000
arborea	14.13220000	55.61160000
arborea	14.13240000	55.57730000
arborea	14.13610000	55.63200000
arborea	14.13950000	55.61850000
arborea	14.14080000	55.60660000
arborea	14.14480000	55.71590000
arborea	14.14550000	55.61250000
arborea	14.15010000	55.58490000
arborea	14.15320000	55.59420000
arborea	14.15330000	55.74510000
arborea	14.15420000	55.66330000
arborea	14.15510000	55.74810000
arborea	14.15520000	55.59420000
arborea	14.15630000	55.61130000
arborea	14.15650000	55.58210000
arborea	14.15650000	55.58680000
arborea	14.15860000	55.64790000
arborea	14.15870000	55.82440000
arborea	14.16080000	55.75580000
arborea	14.16270000	55.66100000
arborea	14.16360000	55.58410000
arborea	14.16420000	55.63870000
arborea	14.16500000	55.63900000
arborea	14.16570000	55.61630000
arborea	14.16580000	55.82490000
arborea	14.16600000	55.75940000
arborea	14.16900000	55.58650000
arborea	14.17000000	55.57410000
arborea	14.17090000	55.79000000
arborea	14.17110000	55.83220000
arborea	14.17120000	55.56400000
arborea	14.17240000	55.57570000
arborea	14.17280000	55.72590000
arborea	14.17280000	55.74800000
arborea	14.17310000	55.61430000
arborea	14.17490000	55.70290000
arborea	14.17520000	55.56500000
arborea	14.17550000	55.78780000
arborea	14.17570000	55.57470000
arborea	14.17590000	55.70280000
arborea	14.17620000	55.60110000
arborea	14.17630000	55.56510000
arborea	14.17640000	55.64920000
arborea	14.17720000	55.57720000
arborea	14.17740000	55.46130000
arborea	14.17900000	55.56750000
arborea	14.18130000	55.58680000
arborea	14.18280000	55.60140000
arborea	14.18350000	55.61340000
arborea	14.18360000	55.58830000
arborea	14.18520000	55.60480000
arborea	14.18810000	55.57880000
arborea	14.18870000	55.52730000
arborea	14.18900000	55.65900000
arborea	14.18920000	55.58030000
arborea	14.18940000	55.58760000
arborea	14.19030000	55.47640000
arborea	14.19130000	55.61580000
arborea	14.19180000	55.60750000
arborea	14.19250000	55.71100000
arborea	14.19300000	55.71710000
arborea	14.19460000	55.80760000
arborea	14.19470000	55.70430000
arborea	14.19580000	55.59690000
arborea	14.19680000	55.58680000
arborea	14.19690000	55.62730000
arborea	14.19710000	55.61640000
arborea	14.20030000	55.59350000
arborea	14.20160000	55.67870000
arborea	14.20190000	55.60110000
arborea	14.20250000	55.60970000
arborea	14.20250000	55.71060000
arborea	14.20430000	55.59450000
arborea	14.20450000	55.69710000
arborea	14.20530000	55.60560000
arborea	14.20720000	55.58680000
arborea	14.20860000	55.67960000
arborea	14.20950000	55.65200000
arborea	14.21100000	55.60150000
arborea	14.21100000	55.62660000
arborea	14.21200000	55.58320000
arborea	14.21330000	55.65810000
arborea	14.21540000	55.60660000
arborea	14.21850000	55.50250000
arborea	14.21950000	55.62030000
arborea	14.22050000	55.60230000
arborea	14.22220000	55.62950000
arborea	14.22440000	55.47300000
arborea	14.22640000	55.65740000
arborea	14.22660000	55.67840000
arborea	14.22680000	55.60150000
arborea	14.23190000	55.49760000
arborea	14.24220000	55.51640000
arborea	14.24270000	55.62900000
arborea	14.24330000	55.48410000
arborea	14.24510000	55.48670000
arborea	14.24660000	55.65800000
arborea	14.24690000	55.51270000
arborea	14.24800000	55.59170000
arborea	14.24900000	55.65040000
arborea	14.25240000	55.62170000
arborea	14.25300000	55.63820000
arborea	14.25480000	55.50240000
arborea	14.25590000	55.58080000
arborea	14.25660000	55.61710000
arborea	14.25920000	55.65890000
arborea	14.26080000	55.66550000
arborea	14.26140000	55.56650000
arborea	14.26580000	55.57980000
arborea	14.26660000	55.53040000
arborea	14.26850000	55.65620000
arborea	14.26890000	55.50880000
arborea	14.26970000	55.63550000
arborea	14.27010000	55.66590000
arborea	14.27270000	55.57360000
arborea	14.27310000	55.59590000
arborea	14.27590000	55.56980000
arborea	14.27610000	55.49700000
arborea	14.27630000	55.66450000
arborea	14.27700000	55.61480000
arborea	14.27810000	55.58690000
arborea	14.28080000	55.59860000
arborea	14.28220000	55.57680000
arborea	14.28340000	55.54830000
arborea	14.28360000	55.54010000
arborea	14.30380000	55.57530000
arborea	14.30400000	55.56870000
arborea	14.30580000	55.56010000
arborea	14.30590000	55.57510000
arborea	14.30650000	55.56770000
arborea	14.31190000	55.58590000
arborea	14.31580000	55.57600000
arborea	14.32466667	44.87466667
arborea	14.32720000	55.57590000
arborea	14.32730000	55.57470000
arborea	14.33910000	55.51010000
arborea	14.34180000	55.52530000
arborea	14.34860000	55.52990000
arborea	14.35180000	55.54220000
arborea	14.35330000	55.54970000
arborea	14.37000000	49.70000000
arborea	14.39000000	44.69000000
arborea	14.40000000	50.06666667
arborea	14.41000000	44.81000000
arborea	14.50474000	46.46423000
arborea	14.54897000	46.56290000
arborea	14.55000000	45.03000000
arborea	14.55934600	45.17472200
arborea	14.56684000	51.25767000
arborea	14.57400000	45.47900000
arborea	14.59900000	45.15800000
arborea	14.61640000	51.35830000
arborea	14.62292500	45.17042800
arborea	14.65000000	49.98333333
arborea	14.66666667	45.13333333
arborea	14.70000000	49.18333333
arborea	14.71000000	53.31000000
arborea	14.74400000	44.96700000
arborea	14.78000000	52.20000000
arborea	14.83895000	46.68347000
arborea	14.85000000	45.30000000
arborea	14.86948000	51.40081000
arborea	14.88715000	55.09970000
arborea	14.90000000	49.06666667
arborea	14.90000000	49.98000000
arborea	14.93000000	55.07000000
arborea	14.99367000	55.02961000
arborea	15.00654000	55.10093000
arborea	15.03333333	50.18333333
arborea	15.05000000	52.03000000
arborea	15.06000000	44.45000000
arborea	15.10071000	55.08564000
arborea	15.11000000	51.19000000
arborea	15.16000000	52.04000000
arborea	15.29098000	48.82820000
arborea	15.35000000	54.03000000
arborea	15.44000000	52.31000000
arborea	15.47000000	49.40000000
arborea	15.52205900	43.94047000
arborea	15.56000000	52.03000000
arborea	15.57293800	45.54352100
arborea	15.59000000	52.16000000
arborea	15.61000000	53.72000000
arborea	15.63000000	54.06000000
arborea	15.69131000	46.72326000
arborea	15.71666667	48.95000000
arborea	15.73000000	45.61000000
arborea	15.80000000	52.07000000
arborea	15.86900000	44.81100000
arborea	15.88333333	49.21666667
arborea	15.89400000	45.15800000
arborea	15.90275200	45.77418300
arborea	15.92300000	45.81700000
arborea	16.11626000	48.31380000
arborea	16.15100000	44.88000000
arborea	16.18000000	53.65000000
arborea	16.20000000	52.57000000
arborea	16.21700000	45.63100000
arborea	16.25000000	48.17000000
arborea	16.26000000	52.35000000
arborea	16.27200000	48.23900000
arborea	16.31000000	52.01000000
arborea	16.38300000	44.36600000
arborea	16.38403000	48.31253000
arborea	16.41000000	52.62000000
arborea	16.41800000	48.20200000
arborea	16.43000000	46.89000000
arborea	16.44100000	48.19200000
arborea	16.49000000	48.16300000
arborea	16.50000000	43.55000000
arborea	16.50000000	52.26000000
arborea	16.50000000	52.53000000
arborea	16.54000000	45.22700000
arborea	16.60000000	49.28333333
arborea	16.63000000	52.01000000
arborea	16.63333333	43.70000000
arborea	16.64200000	43.31800000
arborea	16.65000000	48.34800000
arborea	16.66000000	52.44000000
arborea	16.66000000	53.74000000
arborea	16.67107000	47.80393000
arborea	16.74651000	47.74547000
arborea	16.76239000	47.70947000
arborea	16.76239000	47.78756000
arborea	16.79604000	47.83482000
arborea	16.80100000	47.77000000
arborea	16.80239000	47.76102000
arborea	16.80788000	47.81811000
arborea	16.81000000	43.70000000
arborea	16.81400000	43.71300000
arborea	16.83700000	47.99300000
arborea	16.85393000	47.69154000
arborea	16.86342700	47.92612200
arborea	16.86832000	48.68455000
arborea	16.87300000	45.24400000
arborea	16.89000000	42.93000000
arborea	16.89714000	48.28696000
arborea	16.90155000	50.93118000
arborea	16.93100000	45.25200000
arborea	16.95000000	54.58000000
arborea	17.01800000	43.82500000
arborea	17.03300000	45.19800000
arborea	17.03653000	47.73367000
arborea	17.05084600	51.51528400
arborea	17.06375000	43.25806000
arborea	17.07696000	47.70682000
arborea	17.08800000	44.28200000
arborea	17.10000000	52.64000000
arborea	17.13000000	51.18000000
arborea	17.13650000	51.18383333
arborea	17.14000000	51.19000000
arborea	17.14000000	52.56000000
arborea	17.19500000	44.75700000
arborea	17.20560000	51.20440000
arborea	17.21600000	43.72100000
arborea	17.28600000	53.16300000
arborea	17.38000200	52.08999900
arborea	17.41413200	43.07218900
arborea	17.41605000	43.07113000
arborea	17.44300000	45.09700000
arborea	17.45000000	44.05300000
arborea	17.47040100	43.00885200
arborea	17.48000000	49.20000000
arborea	17.51014100	43.05775700
arborea	17.52200000	45.09800000
arborea	17.58600000	43.67700000
arborea	17.65500000	47.69800000
arborea	17.75000000	43.07000000
arborea	17.80500000	43.01400000
arborea	17.80500000	43.35900000
arborea	17.80700000	43.06700000
arborea	17.83000000	49.92000000
arborea	17.84000000	44.17200000
arborea	17.95000000	45.59000000
arborea	17.96200000	43.65300000
arborea	17.97000000	42.84000000
arborea	18.10000000	49.63000000
arborea	18.11800000	44.12700000
arborea	18.16700000	45.76400000
arborea	18.20700000	43.87700000
arborea	18.25000000	49.83341000
arborea	18.25000000	51.16673000
arborea	18.25000000	51.50006000
arborea	18.26900000	43.81900000
arborea	18.27677700	43.81816600
arborea	18.29600000	43.82800000
arborea	18.30200000	43.69800000
arborea	18.31000000	43.41600000
arborea	18.35100000	42.52713300
arborea	18.38200000	44.99400000
arborea	18.42700000	42.85800000
arborea	18.44500000	43.85700000
arborea	18.53600000	43.16600000
arborea	18.53897000	50.78461000
arborea	18.63333333	48.76666667
arborea	18.65000000	49.88000000
arborea	18.69100000	43.34700000
arborea	18.70000000	42.43000000
arborea	18.73333333	47.83333333
arborea	18.76700000	51.10491700
arborea	18.77700000	43.50200000
arborea	18.79200000	43.58300000
arborea	18.79300000	44.81200000
arborea	18.82000000	44.71900000
arborea	18.85600000	44.04440000
arborea	18.88000000	47.61000000
arborea	18.89900000	43.83500000
arborea	18.97500000	43.67000000
arborea	18.99870800	47.13113900
arborea	19.00200000	43.79800000
arborea	19.04450000	47.50000000
arborea	19.06800000	42.98300000
arborea	19.08333000	47.50000000
arborea	19.09000000	42.24466667
arborea	19.09000000	47.77000000
arborea	19.10000000	47.18300000
arborea	19.16400000	42.54200000
arborea	19.19816667	42.52766667
arborea	19.20000000	46.83333333
arborea	19.21666667	45.00000000
arborea	19.22900000	43.11700000
arborea	19.24900000	43.10100000
arborea	19.26700000	41.90700000
arborea	19.33600000	41.97933333
arborea	19.37000000	48.34000000
arborea	19.45000000	41.31666667
arborea	19.45788300	40.31015000
arborea	19.47228000	40.72166000
arborea	19.55000000	42.60000000
arborea	19.55643700	42.60494200
arborea	19.60615000	48.57314000
arborea	19.68173300	41.52898300
arborea	19.71600000	39.78800000
arborea	19.76700000	42.65000000
arborea	19.78333333	39.61666667
arborea	19.79000000	39.61000000
arborea	19.80000000	39.64000000
arborea	19.80000000	39.65900000
arborea	19.82500000	39.59800000
arborea	19.84300000	39.65000000
arborea	19.84330000	39.61080000
arborea	19.85000000	39.72000000
arborea	19.85000000	46.71000000
arborea	19.85040100	40.42855000
arborea	19.87000000	41.32179000
arborea	19.88000000	39.62000000
arborea	19.90000000	39.54000000
arborea	19.90000000	39.60000000
arborea	19.90000000	39.63000000
arborea	19.90400000	39.54600000
arborea	19.91804000	39.44057000
arborea	19.92000000	39.59000000
arborea	19.92000000	39.60000000
arborea	19.93000000	39.44000000
arborea	19.93000000	39.48000000
arborea	19.93000000	39.61000000
arborea	19.94000000	39.44000000
arborea	19.94975400	46.14623700
arborea	2.00147000	47.62111000
arborea	2.00315000	47.53111000
arborea	2.01476000	46.90097000
arborea	2.08000000	46.72360000
arborea	2.09492000	49.96023000
arborea	2.10440000	49.42114000
arborea	2.11521000	48.79181000
arborea	2.11825000	48.61193000
arborea	2.12872000	47.98216000
arborea	2.13020000	47.89217000
arborea	2.13314000	47.71218000
arborea	2.14040000	47.26212000
arborea	2.14469000	46.99205000
arborea	2.14612000	46.90202000
arborea	2.14754000	46.81199000
arborea	2.15000000	48.07306000
arborea	2.15176000	46.54188000
arborea	2.22041000	50.85884000
arborea	2.25261000	48.70280000
arborea	2.26025000	48.16304000
arborea	2.26276000	47.98308000
arborea	2.26401000	47.89309000
arborea	2.26649000	47.71309000
arborea	2.26773000	47.62309000
arborea	2.26896000	47.53308000
arborea	2.27019000	47.44307000
arborea	2.27506000	47.08298000
arborea	2.27748000	46.90292000
arborea	2.27987000	46.72285000
arborea	2.28225000	46.54277000
arborea	2.36000000	46.72494000
arborea	2.38849000	48.70357000
arborea	2.39884000	47.80385000
arborea	2.40388000	47.35380000
arborea	2.40982000	46.81363000
arborea	2.41756000	46.09329000
arborea	2.50478000	50.77058000
arborea	2.52356000	48.79413000
arborea	2.52438000	48.70419000
arborea	2.53084000	47.98445000
arborea	2.53163000	47.89446000
arborea	2.53321000	47.71446000
arborea	2.54173000	46.72419000
arborea	2.54324000	46.54411000
arborea	2.54400000	46.45407000
arborea	2.54624000	46.18393000
arborea	2.63683333	48.40500000
arborea	2.65553000	49.42396000
arborea	2.66602000	47.80492000
arborea	2.66714000	47.62491000
arborea	2.66826000	47.44488000
arborea	2.66882000	47.35486000
arborea	2.67428000	46.45451000
arborea	2.67482000	46.36447000
arborea	2.78814000	50.68165000
arborea	2.79995000	47.71522000
arborea	2.80028000	47.62521000
arborea	2.80062000	47.53520000
arborea	2.80096000	47.44518000
arborea	2.80129000	47.35516000
arborea	2.80242130	50.97724740
arborea	2.80261000	46.99505000
arborea	2.80294000	46.90502000
arborea	2.80392000	46.63490000
arborea	2.80425000	46.54485000
arborea	2.92951000	50.59207000
arborea	2.93252000	48.34529000
arborea	2.93332000	47.71537000
arborea	2.93354000	47.53535000
arborea	2.93365000	47.44533000
arborea	2.93376000	47.35531000
arborea	2.93387000	47.26529000
arborea	2.93409000	47.08523000
arborea	2.93453000	46.72509000
arborea	2.93464000	46.63505000
arborea	2.93486000	46.45496000
arborea	20.00000000	39.41000000
arborea	20.01000000	39.42000000
arborea	20.03000000	48.73000000
arborea	20.13819100	44.74220900
arborea	20.16100000	44.71400000
arborea	20.42500000	42.64100000
arborea	20.44900000	44.79200000
arborea	20.53680000	48.57330000
arborea	20.57300000	42.34300000
arborea	20.63333000	38.71667000
arborea	20.65200000	42.59600000
arborea	20.70000000	38.83333333
arborea	20.79555000	40.61257000
arborea	20.90000000	37.78333333
arborea	20.91666667	39.08333333
arborea	20.93500000	42.50700000
arborea	20.96814000	41.11142000
arborea	21.04000000	38.13000000
arborea	21.12510000	38.44260000
arborea	21.15452000	47.58324000
arborea	21.23300000	43.00900000
arborea	21.29270100	41.50249100
arborea	21.37000000	37.87000000
arborea	21.38000000	38.16000000
arborea	21.38100000	38.16500000
arborea	21.38431200	38.12916000
arborea	21.40000000	38.13300000
arborea	21.44638300	41.22130000
arborea	21.50200000	43.22600000
arborea	21.50830000	39.56590000
arborea	21.60152000	37.51041000
arborea	21.60341700	42.03554900
arborea	21.64293300	41.91366700
arborea	21.68215000	41.51138400
arborea	21.69100000	43.19200000
arborea	21.70000000	36.95000000
arborea	21.70000000	37.28333333
arborea	21.71700000	47.93300000
arborea	21.77000000	48.37000000
arborea	21.80000000	43.36900000
arborea	21.82125333	39.07119167
arborea	21.83333333	40.75000000
arborea	21.87900000	43.18200000
arborea	21.89642700	42.32880200
arborea	21.90000000	42.55000000
arborea	21.97655000	42.14783300
arborea	22.04500000	37.85000000
arborea	22.05000000	37.55000000
arborea	22.08100000	39.56200000
arborea	22.14600000	44.43900000
arborea	22.16160500	47.36795000
arborea	22.16670000	48.43330000
arborea	22.17438200	41.73414900
arborea	22.19560000	47.42520000
arborea	22.20000000	48.43330000
arborea	22.21670000	48.50000000
arborea	22.23330000	48.50000000
arborea	22.23330000	48.53330000
arborea	22.25000000	48.58330000
arborea	22.26000000	48.58600000
arborea	22.27118200	47.60218600
arborea	22.28300000	48.63300000
arborea	22.30000000	48.50000000
arborea	22.30000000	48.61666667
arborea	22.31666667	47.60000000
arborea	22.32000000	45.20000000
arborea	22.33199800	47.71403300
arborea	22.33330000	48.38330000
arborea	22.33330000	48.60000000
arborea	22.33330000	48.65000000
arborea	22.36200000	48.55100000
arborea	22.36670000	48.55000000
arborea	22.36670000	48.66670000
arborea	22.38330000	48.43330000
arborea	22.38330000	48.51670000
arborea	22.39395000	46.79681000
arborea	22.40000000	48.36670000
arborea	22.41670000	48.35000000
arborea	22.41900000	48.69600000
arborea	22.43330000	48.31670000
arborea	22.43330000	48.53330000
arborea	22.45000000	37.85000000
arborea	22.45000000	41.25000000
arborea	22.45000000	48.88230000
arborea	22.46666667	40.03333333
arborea	22.46670000	48.46670000
arborea	22.46670000	48.51670000
arborea	22.46670000	48.73330000
arborea	22.48330000	48.26670000
arborea	22.54330000	40.14880000
arborea	22.56670000	48.20000000
arborea	22.56670000	48.23330000
arborea	22.56670000	48.71670000
arborea	22.59500000	40.54500000
arborea	22.61670000	48.46670000
arborea	22.65000000	48.30000000
arborea	22.66700000	40.72200000
arborea	22.69600000	48.36300000
arborea	22.70000000	48.45000000
arborea	22.70588400	36.83258500
arborea	22.71000000	40.62000000
arborea	22.71666667	48.45000000
arborea	22.71670000	48.80000000
arborea	22.73330000	48.66670000
arborea	22.73333333	37.63333333
arborea	22.75000000	48.53330000
arborea	22.76100000	41.18200000
arborea	22.76670000	48.16670000
arborea	22.76670000	48.31670000
arborea	22.78330000	48.48330000
arborea	22.81670000	48.30000000
arborea	22.83330000	48.10000000
arborea	22.83330000	48.36670000
arborea	22.83800000	42.10600000
arborea	22.84900000	40.82000000
arborea	22.90000000	48.16670000
arborea	22.91670000	48.06670000
arborea	22.91670000	48.21670000
arborea	22.93330000	48.11670000
arborea	22.95000000	48.03330000
arborea	22.95000000	48.23330000
arborea	22.95000000	48.28330000
arborea	22.96670000	48.56670000
arborea	23.00000000	48.01670000
arborea	23.00000000	48.23330000
arborea	23.00000000	48.43330000
arborea	23.00000000	48.55000000
arborea	23.00000000	48.75000000
arborea	23.04800000	48.56400000
arborea	23.05000000	36.68333333
arborea	23.05000000	48.15000000
arborea	23.05000000	48.31666667
arborea	23.06000000	46.76667000
arborea	23.06670000	48.56670000
arborea	23.06670000	48.60000000
arborea	23.10000000	48.10000000
arborea	23.11666667	42.03333333
arborea	23.11670000	48.18330000
arborea	23.13330000	48.16670000
arborea	23.16666667	41.25000000
arborea	23.16666667	41.70000000
arborea	23.19100000	41.79000000
arborea	23.21100000	41.25100000
arborea	23.21670000	48.51670000
arborea	23.23330000	48.43330000
arborea	23.33330000	48.20000000
arborea	23.33330000	48.33330000
arborea	23.36666667	41.50000000
arborea	23.41666667	40.33333333
arborea	23.41666667	41.73333333
arborea	23.48330000	48.56670000
arborea	23.48333333	39.16666667
arborea	23.50000000	48.50000000
arborea	23.58135000	40.22776000
arborea	23.59400000	40.65600000
arborea	23.62000000	46.83000000
arborea	23.65300000	37.99700000
arborea	23.67800000	35.49300000
arborea	23.68330000	48.01670000
arborea	23.68330000	48.10000000
arborea	23.68330000	48.58330000
arborea	23.68733333	35.48553333
arborea	23.73333333	37.98333333
arborea	23.88330000	48.23330000
arborea	23.90000000	47.95000000
arborea	23.93000000	35.47000000
arborea	23.98000000	39.98000000
arborea	24.01666667	35.51666667
arborea	24.06000000	46.62000000
arborea	24.06670000	48.26670000
arborea	24.13400000	41.09700000
arborea	24.13896900	38.31938900
arborea	24.20000000	35.45000000
arborea	24.23330000	48.05000000
arborea	24.27326000	35.35742000
arborea	24.35000000	35.35000000
arborea	24.35849000	35.34963000
arborea	24.36670000	48.03330000
arborea	24.41666667	38.01666667
arborea	24.60185100	46.62218500
arborea	24.70000000	35.13000000
arborea	24.70000000	35.41666667
arborea	24.71600000	40.77900000
arborea	24.74945000	34.99513000
arborea	24.76700000	40.89600000
arborea	24.85000000	40.90600000
arborea	24.97645000	35.23375000
arborea	25.03333333	34.96666667
arborea	25.13330000	35.33330000
arborea	25.17300000	41.04400000
arborea	25.18300000	41.01100000
arborea	25.28333333	40.93333333
arborea	25.30444400	35.17555600
arborea	25.30829100	40.99349100
arborea	25.42533333	35.18853333
arborea	25.45565600	35.18971800
arborea	25.46190000	35.22420000
arborea	25.46230000	35.18290000
arborea	25.46666667	35.18333333
arborea	25.50000000	41.02300000
arborea	25.60000000	35.18333333
arborea	25.60500000	40.96500000
arborea	25.62900000	41.04700000
arborea	25.69200000	40.93700000
arborea	25.70681000	35.26938000
arborea	25.71800000	40.96000000
arborea	25.75100000	41.07200000
arborea	25.79200000	40.98000000
arborea	25.86440000	35.09500000
arborea	25.86866667	35.07466667
arborea	25.87000000	35.08000000
arborea	25.88333333	35.10000000
arborea	3.06525000	46.54500000
arborea	3.06536000	46.63505000
arborea	3.06547000	46.72509000
arborea	3.06558000	46.81513000
arborea	3.06569000	46.90517000
arborea	3.06580000	46.99520000
arborea	3.06714000	48.07536000
arborea	3.06725000	48.16534000
arborea	3.06795000	48.70512000
arborea	3.06878000	49.33455000
arborea	3.06987000	50.14319000
arborea	3.06999000	50.23298000
arborea	3.07037000	50.50231000
arborea	3.19447000	46.18467000
arborea	3.19575000	46.54485000
arborea	3.19608000	46.63490000
arborea	3.20561000	49.15459000
arborea	3.28333333	48.43333333
arborea	3.31306000	49.63446000
arborea	3.32518000	46.36447000
arborea	3.32572000	46.45451000
arborea	3.32626000	46.54456000
arborea	3.32788000	46.81468000
arborea	3.35122000	50.41207000
arborea	3.41100000	51.37100000
arborea	3.45376000	46.18393000
arborea	3.45525000	46.36402000
arborea	3.45600000	46.45407000
arborea	3.45676000	46.54411000
arborea	3.45827000	46.72419000
arborea	3.46056000	46.99430000
arborea	3.46133000	47.08433000
arborea	3.46443000	47.44443000
arborea	3.55000000	46.36076000
arborea	3.56000000	49.42114000
arborea	3.58436000	46.27338000
arborea	3.58532000	46.36343000
arborea	3.58725000	46.54352000
arborea	3.59018000	46.81363000
arborea	3.59215000	46.99370000
arborea	3.59314000	47.08373000
arborea	3.59612000	47.35380000
arborea	3.63333000	50.46667000
arborea	3.64000000	46.72494000
arborea	3.71303000	46.18260000
arborea	3.71656000	46.45273000
arborea	3.71775000	46.54277000
arborea	3.71894000	46.63281000
arborea	3.72013000	46.72285000
arborea	3.72736000	47.26303000
arborea	3.73104000	47.53308000
arborea	3.75257000	49.06250000
arborea	3.75388000	49.15241000
arborea	3.75783000	49.42208000
arborea	3.84544000	46.36180000
arborea	3.84824000	46.54188000
arborea	3.85388000	46.90202000
arborea	3.87128000	47.98216000
arborea	3.87276000	48.07214000
arborea	3.88479000	48.79181000
arborea	3.88632000	48.88173000
arborea	3.88785000	48.97166000
arborea	3.88939000	49.06157000
arborea	3.89094000	49.15147000
arborea	3.92000000	46.72360000
arborea	3.97711000	46.45080000
arborea	4.00360000	47.89110000
arborea	4.00531000	47.98109000
arborea	4.00873000	48.16105000
arborea	4.02978000	49.24028000
arborea	4.03333000	50.93333000
arborea	4.03699000	49.59977000
arborea	4.04247000	49.86930000
arborea	4.09473000	45.81933000
arborea	4.10192000	46.17950000
arborea	4.10555000	46.35957000
arborea	4.17524000	49.59851000
arborea	4.17730000	49.68836000
arborea	4.17937000	49.77820000
arborea	4.25001000	46.98845000
arborea	4.37241000	46.62685000
arborea	4.41456000	48.24688000
arborea	4.44412000	49.32594000
arborea	4.45171000	49.59552000
arborea	4.45425000	49.68537000
arborea	4.45681000	49.77520000
arborea	4.51000000	47.25157000
arborea	4.57000000	46.34934000
arborea	4.58715000	49.50394000
arborea	4.59551000	49.77347000
arborea	4.63333000	51.35000000
arborea	4.64465000	46.98350000
arborea	4.71314000	49.14258000
arborea	4.71911000	49.32234000
arborea	4.72076600	46.51828100
arborea	4.72512000	49.50206000
arborea	4.72814000	49.59191000
arborea	4.81859000	48.24135000
arborea	4.82481000	48.42124000
arborea	4.82794000	48.51118000
arborea	4.87951000	46.16930000
arborea	4.89507000	46.61940000
arborea	4.89821000	46.70941000
arborea	4.94000000	46.01000000
arborea	4.96329000	48.50902000
arborea	4.97685000	48.86869000
arborea	4.99059000	49.22824000
arborea	4.99754000	49.40797000
arborea	5.00103000	49.49782000
arborea	5.00805000	49.67749000
arborea	5.01000000	47.23364000
arborea	5.02236000	46.52715000
arborea	5.04340200	45.95954300
arborea	5.04602000	47.15720000
arborea	5.08434000	48.14695000
arborea	5.09000000	49.74000000
arborea	5.09863000	48.50671000
arborea	5.10948000	48.77646000
arborea	5.12123000	45.71463000
arborea	5.12469000	45.80465000
arborea	5.13523000	49.40562000
arborea	5.18160000	47.24479000
arborea	5.18893000	47.42476000
arborea	5.24607000	45.62213000
arborea	5.27941000	46.43223000
arborea	5.29074000	46.70225000
arborea	5.29836000	46.88225000
arborea	5.31000000	49.54000000
arborea	5.31375000	47.24223000
arborea	5.32600000	45.75166667
arborea	5.35116667	45.73666667
arborea	5.35116667	45.75283333
arborea	5.36719830	50.98712950
arborea	5.38208000	45.79951000
arborea	5.41000000	50.95100000
arborea	5.41667000	50.96667000
arborea	5.42558000	46.78956000
arborea	5.43366000	46.96955000
arborea	5.45350000	45.73383333
arborea	5.47000000	46.68733000
arborea	5.47844000	45.07672000
arborea	5.50667000	45.70672000
arborea	5.51076000	45.79672000
arborea	5.51667000	49.36666000
arborea	5.53939000	49.21793000
arborea	5.54393000	46.51674000
arborea	5.56085000	46.87671000
arborea	5.56939000	47.05669000
arborea	5.57000000	45.34074000
arborea	5.57369000	47.14667000
arborea	5.58232000	47.32663000
arborea	5.61809000	45.34380000
arborea	5.62233000	45.43379000
arborea	5.63085000	45.61379000
arborea	5.65807000	48.85550000
arborea	5.66000000	46.78672000
arborea	5.66988000	46.42377000
arborea	5.69208000	46.87372000
arborea	5.70061650	50.96160310
arborea	5.71464000	47.32361000
arborea	5.74222000	47.86335000
arborea	5.76357000	45.70071000
arborea	5.77988000	48.58273000
arborea	5.78946000	48.76251000
arborea	5.79390660	51.09482610
arborea	5.80395000	49.03213000
arborea	5.85173000	47.41040000
arborea	5.85700000	51.08800000
arborea	5.86000000	49.74000000
arborea	5.87000000	49.75000000
arborea	5.88000000	49.73000000
arborea	5.89000000	49.74000000
arborea	5.92000000	49.74000000
arborea	5.95000000	49.76000000
arborea	5.96000000	49.75000000
arborea	5.96000000	49.77000000
arborea	5.97000000	49.78000000
arborea	5.97000000	49.80000000
arborea	5.97925000	47.31712000
arborea	5.98639000	45.06426000
arborea	5.99000000	49.74000000
arborea	5.99016667	45.39100000
arborea	5.99603000	45.24421000
arborea	5.99639000	45.39838100
arborea	6.00000000	49.78000000
arborea	6.00573000	45.42417000
arborea	6.01000000	49.49000000
arborea	6.04000000	45.45000000
arborea	6.05000000	48.81667000
arborea	6.06000000	49.72000000
arborea	6.06000000	49.74000000
arborea	6.06000000	49.77000000
arborea	6.06000000	49.78000000
arborea	6.06304500	45.47063400
arborea	6.07000000	49.78000000
arborea	6.08000000	49.78000000
arborea	6.09000000	46.39000000
arborea	6.13859000	45.51064000
arborea	6.24378000	47.31002000
arborea	6.26000000	49.59000000
arborea	6.28390000	52.06580000
arborea	6.28410000	52.06400000
arborea	6.31000000	49.53000000
arborea	6.31000000	49.54000000
arborea	6.35000000	46.51666667
arborea	6.36500000	46.53333333
arborea	6.37037000	47.21631000
arborea	6.38617000	46.57402000
arborea	6.38737000	47.48613000
arborea	6.40000000	46.48000000
arborea	6.40455000	47.75591000
arborea	6.41665000	45.86305000
arborea	6.41806667	46.50120000
arborea	6.45800000	52.00000000
arborea	6.46600000	52.05500000
arborea	6.46700000	52.13800000
arborea	6.47000000	52.00000000
arborea	6.47748300	52.11588800
arborea	6.48444000	52.15621500
arborea	6.53191000	47.66204000
arborea	6.54545000	51.27015000
arborea	6.55490000	52.23080000
arborea	6.58746000	46.61552000
arborea	6.59869000	48.65082000
arborea	6.61002000	51.82730000
arborea	6.63200000	52.15500000
arborea	6.63436000	47.20833000
arborea	6.64005667	52.14070333
arborea	6.74071000	48.73649000
arborea	6.74716000	48.82632000
arborea	6.75364000	48.91615000
arborea	6.87653000	48.73215000
arborea	6.88321000	48.82198000
arborea	6.93038700	52.38534400
arborea	6.94443000	47.82907000
arborea	7.01923000	48.81748000
arborea	7.05731000	47.55483000
arborea	7.07102000	47.73461000
arborea	7.07791000	47.82450000
arborea	7.16746000	51.97245000
arborea	7.19009000	47.55014000
arborea	7.21893000	47.03228000
arborea	7.27000000	50.75000000
arborea	7.34479000	47.81490000
arborea	7.35215000	47.90476000
arborea	7.36694000	48.08447000
arborea	7.44246000	48.98263000
arborea	7.45000000	50.28000000
arborea	7.56954000	51.43619000
arborea	7.58333333	47.58333333
arborea	7.66729000	50.34517000
arborea	7.67577000	50.34773000
arborea	7.70000000	51.95000000
arborea	7.81000000	51.63001000
arborea	7.81823000	48.60769000
arborea	7.82652000	48.69747000
arborea	8.03098000	49.03599000
arborea	8.04754000	49.04790000
arborea	8.06000000	47.58000000
arborea	8.07351000	49.54841000
arborea	8.08000000	49.29462000
arborea	8.11000000	49.30912000
arborea	8.12851000	48.90580000
arborea	8.13651000	48.97999000
arborea	8.14093000	49.07105000
arborea	8.14407000	49.36127000
arborea	8.15000000	49.03491000
arborea	8.16000000	49.28326000
arborea	8.18859000	49.35320000
arborea	8.20243000	48.98435000
arborea	8.20374000	49.34469000
arborea	8.20685000	49.11661000
arborea	8.20945000	49.34355000
arborea	8.21000000	49.30194000
arborea	8.21539000	48.98854000
arborea	8.21763000	49.09086000
arborea	8.21796000	49.46725000
arborea	8.22000000	47.49000000
arborea	8.22149000	48.97605000
arborea	8.22305000	48.97381000
arborea	8.22917000	49.35719000
arborea	8.22948000	49.19757000
arborea	8.23201000	48.99577000
arborea	8.23281000	48.97843000
arborea	8.23655000	48.97872000
arborea	8.23875000	48.99748000
arborea	8.24000000	49.31566000
arborea	8.24294000	48.97291000
arborea	8.24859000	48.98182000
arborea	8.25000000	50.80500000
arborea	8.25229000	49.01723000
arborea	8.25374000	48.98826000
arborea	8.25754000	48.98364000
arborea	8.25955000	49.07959000
arborea	8.26139000	48.98576000
arborea	8.26278000	49.32246000
arborea	8.26342000	49.01652000
arborea	8.26678000	48.98658000
arborea	8.27031000	49.47697000
arborea	8.27338000	49.31528000
arborea	8.27375000	48.99571000
arborea	8.27526000	49.31707000
arborea	8.27621000	48.99223000
arborea	8.27834000	49.49597000
arborea	8.28705000	49.03399000
arborea	8.28713000	49.31224000
arborea	8.28899000	49.47389000
arborea	8.30142000	49.44600000
arborea	8.30385000	49.32505000
arborea	8.30472000	49.30803000
arborea	8.30559000	49.30403000
arborea	8.30651000	49.30978000
arborea	8.30922000	49.28565000
arborea	8.30932000	49.33708000
arborea	8.31629000	49.30922000
arborea	8.32000000	48.99024000
arborea	8.32000000	49.83413000
arborea	8.32249000	49.32764000
arborea	8.32604000	49.29800000
arborea	8.33195000	49.30681000
arborea	8.33621000	49.30283000
arborea	8.33749000	49.30603000
arborea	8.33907000	49.29259000
arborea	8.34484000	49.33481000
arborea	8.34656000	49.17309000
arborea	8.35845000	49.35426000
arborea	8.36000000	49.25810000
arborea	8.36075000	49.11364000
arborea	8.36077000	49.30964000
arborea	8.36089000	49.32042000
arborea	8.36371000	49.17035000
arborea	8.36482000	49.17593000
arborea	8.36513000	49.31203000
arborea	8.36638000	49.46950000
arborea	8.36641000	49.31516000
arborea	8.36733000	49.17209000
arborea	8.36893000	49.14577000
arborea	8.37095000	49.33787000
arborea	8.37745000	49.18711000
arborea	8.37788000	49.22203000
arborea	8.37799000	49.25457000
arborea	8.37828000	48.99937000
arborea	8.38024000	49.14925000
arborea	8.38686000	47.27280000
arborea	8.38818000	49.31604000
arborea	8.39309000	49.25168000
arborea	8.39802000	49.25424000
arborea	8.40054000	49.25832000
arborea	8.40197000	49.26935000
arborea	8.40462000	49.41778000
arborea	8.40637000	49.42488000
arborea	8.40691000	49.25769000
arborea	8.40929000	49.27459000
arborea	8.40946000	49.28715000
arborea	8.42191000	49.26671000
arborea	8.42201000	49.28569000
arborea	8.42375000	49.27952000
arborea	8.42395000	49.25856000
arborea	8.42546000	49.25783000
arborea	8.42558000	49.28271000
arborea	8.42655000	49.41248000
arborea	8.43435000	49.26789000
arborea	8.43721000	49.26860000
arborea	8.43744000	49.32102000
arborea	8.44153000	49.30744000
arborea	8.44206000	49.27772000
arborea	8.44381000	49.30391000
arborea	8.44594000	49.27744000
arborea	8.45293000	49.29154000
arborea	8.45714000	49.29352000
arborea	8.46257000	49.39244000
arborea	8.47245000	49.28599000
arborea	8.47316000	49.38602000
arborea	8.47444000	49.29790000
arborea	8.48000000	49.31188000
arborea	8.48039000	49.28891000
arborea	8.51000000	49.31202000
arborea	8.54000000	49.83091000
arborea	8.54064000	50.14079000
arborea	8.55000000	49.42085000
arborea	8.56000000	48.97883000
arborea	8.58000000	49.31248000
arborea	8.59371000	47.70087000
arborea	8.60200800	47.58201100
arborea	8.62000000	49.31367000
arborea	8.69000000	49.31459000
arborea	8.69507000	52.43356000
arborea	8.69948000	47.58239000
arborea	8.72000000	49.30969000
arborea	8.74854000	47.60433000
arborea	8.75000000	50.76500000
arborea	8.76000000	49.18971000
arborea	8.83116000	47.62945000
arborea	8.84000000	48.99757000
arborea	8.89541000	50.38683000
arborea	8.95232000	48.55515000
arborea	8.97382000	55.66220000
arborea	9.01792000	48.68742000
arborea	9.02523000	48.68212000
arborea	9.03247000	47.40422000
arborea	9.05000000	47.35667000
arborea	9.09138000	55.37993000
arborea	9.11500000	47.57000000
arborea	9.13000000	55.13037000
arborea	9.14677000	55.30728000
arborea	9.15000000	49.79230000
arborea	9.17058000	48.47457000
arborea	9.17398000	47.65908000
arborea	9.17861000	48.77500000
arborea	9.18975000	50.44241000
arborea	9.19111000	55.22316000
arborea	9.20642000	55.34498000
arborea	9.21674000	50.93204000
arborea	9.23221000	50.44406000
arborea	9.23921000	55.20635000
arborea	9.24105000	50.44242000
arborea	9.24635000	55.37836000
arborea	9.25000000	55.06025000
arborea	9.26592000	55.31979000
arborea	9.28363000	55.36577000
arborea	9.28403000	55.24952000
arborea	9.29169000	55.31569000
arborea	9.29455000	55.36870000
arborea	9.29581000	55.27944000
arborea	9.29628000	55.31427000
arborea	9.30486000	55.19828000
arborea	9.30589000	55.18140000
arborea	9.30911000	55.16365000
arborea	9.31000000	55.23783000
arborea	9.32207000	55.21583000
arborea	9.32664000	55.33727000
arborea	9.33000000	54.87055000
arborea	9.33000000	55.25943000
arborea	9.33368000	55.21592000
arborea	9.33465000	55.20109000
arborea	9.33506000	55.13158000
arborea	9.33524000	55.19458000
arborea	9.33526000	55.20754000
arborea	9.33771000	55.17757000
arborea	9.34055000	55.30824000
arborea	9.34304000	55.23206000
arborea	9.34456000	55.28930000
arborea	9.35581000	55.25315000
arborea	9.35842000	55.35458000
arborea	9.36016000	55.19544000
arborea	9.36352000	55.19167000
arborea	9.37000000	54.90572000
arborea	9.37226000	55.21942000
arborea	9.37474000	55.30179000
arborea	9.38305000	55.16932000
arborea	9.38337000	55.24488000
arborea	9.38356000	55.17970000
arborea	9.38403000	55.28882000
arborea	9.38469000	55.08174000
arborea	9.38487000	55.23619000
arborea	9.38587000	55.18927000
arborea	9.38601000	55.20688000
arborea	9.38656000	55.10511000
arborea	9.38694000	55.08538000
arborea	9.38917000	55.12144000
arborea	9.39000000	55.35994000
arborea	9.39024000	55.27296000
arborea	9.39752000	53.10964000
arborea	9.39843000	55.09136000
arborea	9.39944000	55.22110000
arborea	9.40336000	55.12792000
arborea	9.40525000	55.14723000
arborea	9.40656000	55.22839000
arborea	9.40802000	55.20559000
arborea	9.40909000	55.14430000
arborea	9.41003000	55.26497000
arborea	9.41971000	55.33228000
arborea	9.42004000	55.23388000
arborea	9.42779000	55.14397000
arborea	9.42833000	55.18542000
arborea	9.43000000	55.18096000
arborea	9.43038000	55.26797000
arborea	9.43085000	55.10476000
arborea	9.43234000	55.25232000
arborea	9.43446000	55.12139000
arborea	9.43765000	55.11621000
arborea	9.43816000	55.15566000
arborea	9.44101000	55.28960000
arborea	9.44426000	55.16732000
arborea	9.44642000	55.20801000
arborea	9.45000000	55.16158000
arborea	9.45414000	55.28419000
arborea	9.45495000	55.18287000
arborea	9.45868000	55.26153000
arborea	9.45921000	55.31135000
arborea	9.46356000	55.08929000
arborea	9.46767000	55.10178000
arborea	9.47313000	55.15808000
arborea	9.47585000	55.39552000
arborea	9.48144000	55.16829000
arborea	9.48427000	55.13374000
arborea	9.48816000	55.27992000
arborea	9.49121000	55.24900000
arborea	9.50000000	55.65000000
arborea	9.50707000	55.30760000
arborea	9.51225000	55.21872000
arborea	9.51331000	55.20380000
arborea	9.51657000	55.19096000
arborea	9.51678000	55.60821000
arborea	9.52334000	55.63574000
arborea	9.52348000	48.62823000
arborea	9.53000000	55.16658000
arborea	9.53044000	55.43983000
arborea	9.53321000	55.62041000
arborea	9.53884000	55.24041000
arborea	9.53929000	55.63998000
arborea	9.53929000	55.65525000
arborea	9.54125000	47.59036000
arborea	9.55016000	55.63669000
arborea	9.55142000	55.40538000
arborea	9.56041000	55.43650000
arborea	9.56606000	55.24135000
arborea	9.56797000	55.32147000
arborea	9.58408000	55.21629000
arborea	9.63000000	55.22598000
arborea	9.64231000	55.20258000
arborea	9.66522000	47.48937000
arborea	9.66829000	55.21837000
arborea	9.67312000	47.50271000
arborea	9.67887000	55.20976000
arborea	9.68312000	55.20301000
arborea	9.68552000	47.39725000
arborea	9.69262000	54.86405000
arborea	9.69528000	55.20022000
arborea	9.69565000	53.46079000
arborea	9.71509000	55.02824000
arborea	9.71736000	54.88671000
arborea	9.72741000	54.90312000
arborea	9.73617000	54.91227000
arborea	9.74000000	54.92737000
arborea	9.75815000	54.97789000
arborea	9.76423000	55.05605000
arborea	9.77188000	54.92569000
arborea	9.79911000	55.03233000
arborea	9.80913000	54.91318000
arborea	9.81000000	55.22976000
arborea	9.82743000	54.89201000
arborea	9.83455000	54.90309000
arborea	9.83811000	54.89870000
arborea	9.84000000	54.96980000
arborea	9.85225000	54.26131000
arborea	9.85249000	54.90044000
arborea	9.87557000	54.98871000
arborea	9.87976000	54.89946000
arborea	9.89579000	54.91053000
arborea	9.90706000	52.67427000
arborea	9.91522000	54.95031000
arborea	9.95000000	55.11606000
arborea	9.95000000	55.14216000
arborea	9.99978000	50.93917000
carthaginiensis	10.69000000	36.84000000
carthaginiensis	10.69028000	36.83436333
carthaginiensis	10.77000000	36.73000000
carthaginiensis	10.84989959	36.90007181
carthaginiensis	10.92000500	36.73784667
carthaginiensis	10.93000000	36.73000000
carthaginiensis	10.93000000	36.74000000
carthaginiensis	10.98583333	36.77600000
carthaginiensis	11.02420000	37.05048333
carthaginiensis	11.02700000	36.80300000
carthaginiensis	11.03000000	37.05000000
carthaginiensis	7.20771667	36.90313333
carthaginiensis	7.20916667	36.91333333
carthaginiensis	7.22700000	36.46700000
carthaginiensis	7.25200000	36.95500000
carthaginiensis	7.26061667	37.01358333
carthaginiensis	7.26595000	36.86290000
carthaginiensis	7.26666667	36.95000000
carthaginiensis	7.27000000	36.86000000
carthaginiensis	7.27880000	36.81395000
carthaginiensis	7.28238333	36.83708333
carthaginiensis	7.28333333	36.83333333
carthaginiensis	7.29290000	36.89150000
carthaginiensis	7.29670000	36.88470000
carthaginiensis	7.30000000	36.85000000
carthaginiensis	7.30000000	36.86666667
carthaginiensis	7.30896667	36.88676667
carthaginiensis	7.31605000	36.88653333
carthaginiensis	7.31625000	36.81925000
carthaginiensis	7.32000000	36.82000000
carthaginiensis	7.32000000	36.89000000
carthaginiensis	7.32568333	36.99128333
carthaginiensis	7.34000000	36.86000000
carthaginiensis	7.35000000	36.86666667
carthaginiensis	7.38500000	36.37500000
carthaginiensis	7.43272700	36.45897600
carthaginiensis	7.50000000	36.80000000
carthaginiensis	7.53100000	36.55500000
carthaginiensis	7.55300000	36.90400000
carthaginiensis	7.74600000	36.87900000
carthaginiensis	7.94791667	36.84066667
carthaginiensis	7.98231667	36.84260000
carthaginiensis	8.02898333	36.73283333
carthaginiensis	8.07461667	36.84791667
carthaginiensis	8.07671667	36.85248333
carthaginiensis	8.11133333	36.83445000
carthaginiensis	8.11133333	36.83516667
carthaginiensis	8.13333333	36.85000000
carthaginiensis	8.13333333	36.86666667
carthaginiensis	8.13481667	36.84115000
carthaginiensis	8.14813333	36.84438333
carthaginiensis	8.14916667	36.86083333
carthaginiensis	8.15978333	36.84323333
carthaginiensis	8.17986667	36.84720000
carthaginiensis	8.22566667	36.78933333
carthaginiensis	8.25000000	36.49000000
carthaginiensis	8.25000000	36.75000000
carthaginiensis	8.25108333	36.86086667
carthaginiensis	8.26776667	36.77935000
carthaginiensis	8.30832167	36.50267667
carthaginiensis	8.31000000	36.49000000
carthaginiensis	8.32342000	36.80800000
carthaginiensis	8.33160000	36.86770000
carthaginiensis	8.33333333	36.91168333
carthaginiensis	8.33818333	36.91168333
carthaginiensis	8.34000000	36.56000000
carthaginiensis	8.34366667	36.91716667
carthaginiensis	8.35175167	36.51891000
carthaginiensis	8.35400000	36.76900000
carthaginiensis	8.36601400	36.71375200
carthaginiensis	8.37400000	36.79300000
carthaginiensis	8.37700000	36.78900000
carthaginiensis	8.41250000	36.90300000
carthaginiensis	8.41686667	36.81686667
carthaginiensis	8.42000000	36.84000000
carthaginiensis	8.42600000	36.83633333
carthaginiensis	8.43333333	36.61666667
carthaginiensis	8.44351667	36.81281667
carthaginiensis	8.44351667	36.83738333
carthaginiensis	8.48602000	36.82558000
carthaginiensis	8.51666667	36.86666667
carthaginiensis	8.57419000	36.76948167
carthaginiensis	8.58000000	36.77000000
carthaginiensis	8.58545000	36.74007000
carthaginiensis	8.67367167	36.80275000
carthaginiensis	8.67695628	36.70195755
carthaginiensis	8.67900000	36.77600000
carthaginiensis	8.68000000	36.80000000
carthaginiensis	8.68565500	36.93555500
carthaginiensis	8.69159333	36.63792333
carthaginiensis	8.69312833	36.67087833
carthaginiensis	8.70000000	36.64000000
carthaginiensis	8.70000000	36.67000000
carthaginiensis	8.70515000	36.67235000
carthaginiensis	8.70905000	36.73785000
carthaginiensis	8.71000000	36.68000000
carthaginiensis	8.71000000	36.73000000
carthaginiensis	8.72000000	36.74000000
carthaginiensis	8.72800000	36.86800000
carthaginiensis	8.73764833	36.74145167
carthaginiensis	8.74000000	36.75000000
carthaginiensis	8.74565292	36.89805882
carthaginiensis	8.75483333	36.95266667
carthaginiensis	8.75580418	36.92825178
carthaginiensis	8.75805600	36.95444400
carthaginiensis	8.76000000	36.94000000
carthaginiensis	8.77000000	36.91000000
carthaginiensis	8.82203333	36.93972833
carthaginiensis	8.83000000	36.94000000
carthaginiensis	8.85199500	36.95263000
carthaginiensis	8.90000000	36.95000000
carthaginiensis	8.90363976	36.96218698
carthaginiensis	8.91683333	36.95033333
carthaginiensis	8.92509667	36.95335000
carthaginiensis	8.93000000	36.96000000
carthaginiensis	8.93877833	36.92090167
carthaginiensis	8.97176000	36.58889167
carthaginiensis	8.98000000	36.59000000
carthaginiensis	9.02612167	37.10416167
carthaginiensis	9.03000000	37.11000000
carthaginiensis	9.05000000	37.07000000
carthaginiensis	9.08000000	36.98000000
carthaginiensis	9.10220000	36.48403333
carthaginiensis	9.11000000	36.93000000
carthaginiensis	9.11000000	37.01000000
carthaginiensis	9.11000000	37.05000000
carthaginiensis	9.14316244	37.07806485
carthaginiensis	9.16000000	37.08000000
carthaginiensis	9.20000000	36.88000000
carthaginiensis	9.20000000	37.10000000
carthaginiensis	9.21000000	37.08000000
carthaginiensis	9.22200000	37.21800000
carthaginiensis	9.23348197	37.05628711
carthaginiensis	9.25000000	36.49000000
carthaginiensis	9.25731333	37.02041333
carthaginiensis	9.36000000	37.20000000
carthaginiensis	9.39800000	37.05000000
[truncated: 4,362 more rows]
